# Supplementary material for: Tailor-made composite functions as tools in model choice: the case of sigmoidal vs bi-linear growth profiles
Source: Plant Methods. 2006 Jun 2;2:11. doi: 10.1186/1746-4811-2-11 (PMC1524760; doi:10.1186/1746-4811-2-11)
Supplement: Additional File 1 — PETERS_BASKIN_Manual_Fit. Template file for manual fitting of the step-stool function. See sheet 1 for instructions on how to operate the manual curve-fitting template on sheet 2. [file 1746-4811-2-11-S1.xls]

## Sheet: READ ME
Fitting the Step-Stool Function by Hand
by WS Peters & TI Baskin
On the following sheet, there is a little software routine that allows you to fit the "Step-Stool" function introduced in our paper "Tailor-made composite functions as tools for kinematic growth analysis: the case of sigmoidal vs bi-linear growth profiles2, published in Plant Methods, 2006. Using this software, you can gain some hands-on experience regarding the control of the function's shape by…
Cells which you not necessarily need to play around with the function are locked, that is, you cannot change their contents. Use the normal EXCEL commands to unlock the complete spreadsheet; the password you will be asked is "StepStool".
To avoid the most common errors occurring with this software, remember that most parameters as well as the variable "Position" enter the function in exponential terms. Therefore, big values are likely to cause data overflow and give unexpected results. Make sure to use small position values (that is, do not express position on a 12-mm corn root growth zone in microns!), and try smaller parameter …
You will find three blocks of data on the spreadsheet: Experimental Data (Position and Velocity), Computed Data (Velocity and Elemental Growth Rate), and Parameters; the latter include the Sum of Squared Residuals (SSR), the primary measure of goodness-of-fit. Experimental data are shown as black dots in the figure, the computed velocity profile is given as a red line, and its derivative, the pro…
Currently, the experimental dataset in the spreadsheet is that from Figure 8 of our publication. Let us go through the manual fitting procedure in exactly the way which we used to establish initial parameter values for automated curve-fitting when doing the analysis for our paper. The properties of the different parameters are described in detail in the Theory section of the main text.
Looking at the experimental data plotted, we conclude that the slope of the first linear portion (between position 0 and 0.6) is about 0.08, so we fill in this value into the b1 field in the "Parameters" block. The second linear domain (between position 0.6 and 1.3) appears to have a slope of around of around 0.4; since this slope is the sum of b1 and b2 in the step-stool function, we fill in 0.3…
Inspection of the red velocity curve shows that the second transition is much to smooth; we therefore increase the value in the d2 field from 10 to 30. The resulting curve shows a much better shape of the second transition zone, and SSR has come down to 8.43.
It now seems that the slope of the second linear domain is to low. We increase the value of b2 from 0.32 to 0.35, which looks better, but not good enough; so we increase it again to 0.38, which looks almost perfect. In the process, SSR first has halved to 4.21 and then further decreased to 1.48.
To bring the second linear domain closer to the experimental datapoints, we shift the position of the first transition zone slightly to the left by decreasing c1 from 0.6 to 0.55. The fit looks very good now between position 0 and 1.3, also indicated by the decrease of SSR to 0.27.
The fit at positions higher than 1.3, however, is poor; the red velocity curve lies below the experimental data. This could be improved by shifting the second transition zone to the right. Consequently, we increase c2 from 1.30 to 1.35. Now, the red curve lies above the experimental data, and SSR has increased to 0.29, indicating that our last step actually resulted in a decrease of goodness-of-f…
The parameter values thus obtained were used as initial values in an automated fitting procedure, which further refined these values so that a minimum SSR of 0.084 was reached. The fitting result can be inspected in Figure 8 of our paper.
Please mail any comments to w.s.peters@zoology.uni-frankfurt.de (for address after August 2006, please see website of the Biology Department of Indiana University/Purdue University, Fort Wayne, at http://www.ipfw.edu) or baskin@bio.umass.edu

## Sheet: Manual Fit
Fitting the Step Stool Manually !								PARAMETERS:
								b1	0.08
								b2	0.32
								c1	0.6
by WS Peters & TI Baskin								c2	1.3
								d1	100
EXPERIMENTAL				COMPUTED				d2	10
Position		Velocity		Velocity		Elemental		q	0
						Growth Rate		Sum of Squared Residuals :		12.4331
0		0.00363		0		0.0770989				1.31769e-05
0.0011		0.003426		8.48074e-05		0.0770964				1.11636e-05
0.0022		0.003294		0.000169612		0.077094				9.7618e-06
0.0033		0.003096		0.000254414		0.0770915				8.07461e-06
0.0044		0.003102		0.000339214		0.077089				7.63299e-06
0.0044		0.003036		0.000339214		0.077089				7.27266e-06
0.0055		0.003036		0.00042401		0.0770866				6.82249e-06
0.0066		0.003174		0.000508804		0.0770841				7.10327e-06
0.0077		0.003306		0.000593595		0.0770816				7.35714e-06
0.0088		0.00324		0.000678384		0.0770792				6.56188e-06
0.0099		0.003372		0.000763169		0.0770767				6.806e-06
0.011		0.003228		0.000847952		0.0770742				5.66463e-06
0.0121		0.002754		0.000932733		0.0770717				3.31702e-06
0.0132		0.002208		0.00101751		0.0770692				1.41727e-06
0.0143		0.001602		0.00110228		0.0770667				2.49715e-07
0.0143		0.001062		0.00110228		0.0770667				1.62287e-09
0.0154		0.000798		0.00118706		0.0770643				1.51365e-07
0.0165		0.000528		0.00127183		0.0770618				5.53277e-07
0.0176		0.000324		0.00135659		0.0770593				1.06625e-06
0.0187		0.000462		0.00144136		0.0770568				9.59139e-07
0.0198		0.00033		0.00152612		0.0770543				1.4307e-06
0.0209		6e-05		0.00161088		0.0770518				2.40522e-06
0.022		0		0.00169563		0.0770493				2.87517e-06
0.0231		0.000132		0.00178038		0.0770468				2.71717e-06
0.0242		0.000132		0.00186513		0.0770443				3.00376e-06
0.0242		0.000198		0.00186513		0.0770443				2.77934e-06
0.0253		0.000396		0.00194988		0.0770418				2.41455e-06
0.0264		0.000594		0.00203463		0.0770393				2.0754e-06
0.0275		0.000594		0.00211937		0.0770368				2.32675e-06
0.0286		0.000528		0.00220411		0.0770343				2.80934e-06
0.0297		0.000528		0.00228884		0.0770317				3.10057e-06
0.0308		0.000528		0.00237358		0.0770292				3.40616e-06
0.0319		0.000594		0.00245831		0.0770267				3.47564e-06
0.033		0.000786		0.00254304		0.0770242				3.08718e-06
0.033		0.001164		0.00254304		0.0770242				1.90174e-06
0.0341		0.001734		0.00262776		0.0770217				7.98809e-07
0.0352		0.002358		0.00271248		0.0770191				1.25659e-07
0.0363		0.003036		0.0027972		0.0770166				5.70239e-08
0.0374		0.003654		0.00288192		0.0770141				5.96107e-07
0.0385		0.00426		0.00296663		0.0770116				1.67279e-06
0.0396		0.004554		0.00305135		0.077009				2.25797e-06
0.0407		0.004668		0.00313605		0.0770065				2.34686e-06
0.0418		0.004656		0.00322076		0.0770039				2.05991e-06
0.0429		0.004572		0.00330546		0.0770014				1.60412e-06
0.0429		0.004494		0.00330546		0.0770014				1.41262e-06
0.044		0.004416		0.00339016		0.0769989				1.05234e-06
0.0451		0.00615		0.00347486		0.0769963				7.15637e-06
0.0462		0.006198		0.00355955		0.0769938				6.96139e-06
0.0473		0.006318		0.00364425		0.0769912				7.14896e-06
0.0484		0.006552		0.00372894		0.0769887				7.96969e-06
0.0495		0.006804		0.00381362		0.0769861				8.94236e-06
0.0506		0.007278		0.00389831		0.0769836				1.14223e-05
0.0517		0.007872		0.00398299		0.076981				1.51244e-05
0.0528		0.00825		0.00406766		0.0769785				1.74919e-05
0.0528		0.008304		0.00406766		0.0769785				1.79465e-05
0.0539		0.008346		0.00415234		0.0769759				1.75868e-05
0.055		0.008166		0.00423701		0.0769733				1.5437e-05
0.0561		0.007776		0.00432168		0.0769708				1.19323e-05
0.0572		0.00741		0.00440635		0.0769682				9.02194e-06
0.0583		0.007218		0.00449101		0.0769657				7.43648e-06
0.0594		0.006936		0.00457567		0.0769631				5.57116e-06
0.0605		0.006732		0.00466033		0.0769605				4.29182e-06
0.0616		0.006738		0.00474498		0.0769579				3.97211e-06
0.0627		0.006714		0.00482964		0.0769554				3.55083e-06
0.0627		0.006696		0.00482964		0.0769554				3.48331e-06
0.0638		0.007032		0.00491429		0.0769528				4.48471e-06
0.0649		0.00741		0.00499893		0.0769502				5.81325e-06
0.066		0.007788		0.00508358		0.0769476				7.31391e-06
0.0671		0.008268		0.00516822		0.076945				9.60866e-06
0.0682		0.008706		0.00525285		0.0769425				1.19242e-05
0.0693		0.009108		0.00533749		0.0769399				1.42167e-05
0.0704		0.009474		0.00542212		0.0769373				1.64177e-05
0.0715		0.009702		0.00550675		0.0769347				1.76001e-05
0.0715		0.009942		0.00550675		0.0769347				1.96714e-05
0.0726		0.01032		0.00559138		0.0769321				2.23599e-05
0.0737		0.01056		0.005676		0.0769295				2.38534e-05
0.0748		0.010932		0.00576062		0.0769269				2.67431e-05
0.0759		0.012024		0.00584524		0.0769243				3.81771e-05
0.077		0.013644		0.00592986		0.0769217				5.9508e-05
0.0781		0.015354		0.00601447		0.0769191				8.72268e-05
0.0792		0.017178		0.00609908		0.0769165				0.000122742
0.0803		0.018786		0.00618369		0.0769139				0.000158818
0.0814		0.019596		0.00626829		0.0769113				0.000177628
0.0814		0.019686		0.00626829		0.0769113				0.000180035
0.0825		0.019374		0.00635289		0.0769086				0.000169549
0.0836		0.018828		0.00643749		0.076906				0.000153525
0.0847		0.018324		0.00652208		0.0769034				0.000139285
0.0858		0.017796		0.00660668		0.0769008				0.000125201
0.0869		0.017136		0.00669127		0.0768982				0.000109092
0.088		0.016482		0.00677585		0.0768955				9.42093e-05
0.0891		0.015768		0.00686044		0.0768929				7.93447e-05
0.0902		0.014994		0.00694502		0.0768903				6.47861e-05
0.0913		0.0144		0.00702959		0.0768877				5.43229e-05
0.0913		0.014064		0.00702959		0.0768877				4.94829e-05
0.0924		0.01389		0.00711417		0.076885				4.59119e-05
0.0935		0.013866		0.00719874		0.0768824				4.44523e-05
0.0946		0.013938		0.00728331		0.0768798				4.42849e-05
0.0957		0.014016		0.00736788		0.0768771				4.41975e-05
0.0968		0.014166		0.00745244		0.0768745				4.50719e-05
0.0979		0.014208		0.007537		0.0768718				4.45022e-05
0.099		0.013998		0.00762156		0.0768692				4.0659e-05
0.1001		0.01365		0.00770611		0.0768665				3.53298e-05
0.1001		0.013032		0.00770611		0.0768665				2.83651e-05
0.1012		0.01212		0.00779066		0.0768639				1.87431e-05
0.1023		0.011304		0.00787521		0.0768612				1.17566e-05
0.1034		0.010656		0.00795976		0.0768586				7.26971e-06
0.1045		0.009984		0.0080443		0.0768559				3.76243e-06
0.1056		0.00939		0.00812884		0.0768533				1.59052e-06
0.1067		0.008994		0.00821338		0.0768506				6.09368e-07
0.1078		0.008742		0.00829791		0.0768479				1.97212e-07
0.1089		0.00876		0.00838245		0.0768453				1.42548e-07
0.11		0.00894		0.00846697		0.0768426				2.23754e-07
0.11		0.009342		0.00846697		0.0768426				7.65671e-07
0.1111		0.00987		0.0085515		0.0768399				1.73845e-06
0.1122		0.010206		0.00863602		0.0768373				2.46483e-06
0.1133		0.010206		0.00872054		0.0768346				2.20659e-06
0.1144		0.010266		0.00880506		0.0768319				2.13435e-06
0.1155		0.01026		0.00888957		0.0768293				1.87808e-06
0.1166		0.01026		0.00897408		0.0768266				1.65359e-06
0.1177		0.01023		0.00905859		0.0768239				1.3722e-06
0.1188		0.010332		0.00914309		0.0768212				1.4135e-06
0.1199		0.010434		0.0092276		0.0768185				1.45541e-06
0.1199		0.010506		0.0092276		0.0768185				1.63432e-06
0.121		0.01047		0.0093121		0.0768158				1.34074e-06
0.1221		0.010566		0.00939659		0.0768132				1.36752e-06
0.1232		0.010686		0.00948108		0.0768105				1.45182e-06
0.1243		0.010842		0.00956557		0.0768078				1.62926e-06
0.1254		0.01101		0.00965006		0.0768051				1.84943e-06
0.1265		0.011094		0.00973455		0.0768024				1.84812e-06
0.1276		0.01122		0.00981903		0.0767997				1.96273e-06
0.1287		0.011154		0.0099035		0.076797				1.56374e-06
0.1287		0.010848		0.0099035		0.076797				8.92072e-07
0.1298		0.010578		0.00998798		0.0767943				3.48124e-07
0.1309		0.010416		0.0100725		0.0767916				1.18025e-07
0.132		0.010152		0.0101569		0.0767889				2.4218e-11
0.1331		0.010098		0.0102414		0.0767861				2.056e-08
0.1342		0.010032		0.0103259		0.0767834				8.63482e-08
0.1353		0.010026		0.0104103		0.0767807				1.47695e-07
0.1364		0.009882		0.0104948		0.076778				3.75485e-07
0.1375		0.009654		0.0105792		0.0767753				8.56037e-07
0.1386		0.00951		0.0106637		0.0767726				1.33096e-06
0.1386		0.00954		0.0106637		0.0767726				1.26264e-06
0.1397		0.009756		0.0107481		0.0767698				9.84306e-07
0.1408		0.010038		0.0108326		0.0767671				6.31338e-07
0.1419		0.010566		0.010917		0.0767644				1.23208e-07
0.143		0.01101		0.0110014		0.0767617				7.31165e-11
0.1441		0.011646		0.0110859		0.0767589				3.13728e-07
0.1452		0.012222		0.0111703		0.0767562				1.10603e-06
0.1463		0.013134		0.0112547		0.0767535				3.53158e-06
0.1474		0.013986		0.0113392		0.0767507				7.00568e-06
0.1485		0.014646		0.0114236		0.076748				1.03839e-05
0.1485		0.014964		0.0114236		0.076748				1.25344e-05
0.1496		0.015024		0.011508		0.0767452				1.23621e-05
0.1507		0.01479		0.0115924		0.0767425				1.02244e-05
0.1518		0.014268		0.0116769		0.0767398				6.71403e-06
0.1529		0.013908		0.0117613		0.076737				4.60846e-06
0.154		0.01356		0.0118457		0.0767343				2.9389e-06
0.1551		0.01335		0.0119301		0.0767315				2.01616e-06
0.1562		0.013218		0.0120145		0.0767288				1.44845e-06
0.1573		0.013338		0.0120989		0.076726				1.5354e-06
0.1573		0.013236		0.0120989		0.076726				1.29303e-06
0.1584		0.012942		0.0121833		0.0767232				5.75651e-07
0.1595		0.012378		0.0122677		0.0767205				1.21711e-08
0.1606		0.011622		0.0123521		0.0767177				5.33e-07
0.1617		0.010602		0.0124365		0.076715				3.36523e-06
0.1628		0.00972		0.0125208		0.0767122				7.84471e-06
0.1639		0.009108		0.0126052		0.0767094				1.22306e-05
0.165		0.008664		0.0126896		0.0767067				1.62055e-05
0.1661		0.008436		0.012774		0.0767039				1.88181e-05
0.1672		0.008358		0.0128584		0.0767011				2.02532e-05
0.1672		0.008304		0.0128584		0.0767011				2.07421e-05
0.1683		0.008478		0.0129427		0.0766983				1.99337e-05
0.1694		0.008514		0.0130271		0.0766956				2.0368e-05
0.1705		0.008472		0.0131115		0.0766928				2.15245e-05
0.1716		0.008592		0.0131958		0.07669				2.11951e-05
0.1727		0.008784		0.0132802		0.0766872				2.02155e-05
0.1738		0.009186		0.0133645		0.0766844				1.74601e-05
0.1749		0.010146		0.0134489		0.0766817				1.0909e-05
0.176		0.011538		0.0135332		0.0766789				3.98091e-06
0.1771		0.013218		0.0136176		0.0766761				1.59655e-07
0.1771		0.015246		0.0136176		0.0766761				2.65179e-06
0.1782		0.017124		0.0137019		0.0766733				1.17107e-05
0.1793		0.018864		0.0137862		0.0766705				2.57836e-05
0.1804		0.02034		0.0138706		0.0766677				4.18533e-05
0.1815		0.02175		0.0139549		0.0766649				6.07633e-05
0.1826		0.022788		0.0140392		0.0766621				7.65407e-05
0.1837		0.023628		0.0141236		0.0766593				9.03341e-05
0.1848		0.024126		0.0142079		0.0766565				9.83687e-05
0.1859		0.024324		0.0142922		0.0766537				0.000100637
0.187		0.024246		0.0143765		0.0766509				9.74063e-05
0.187		0.023868		0.0143765		0.0766509				9.00879e-05
0.1881		0.023202		0.0144609		0.0766481				7.64077e-05
0.1892		0.022482		0.0145452		0.0766453				6.29934e-05
0.1903		0.021816		0.0146295		0.0766425				5.16462e-05
0.1914		0.021108		0.0147138		0.0766397				4.08861e-05
0.1925		0.02061		0.0147981		0.0766369				3.37784e-05
0.1936		0.020166		0.0148824		0.0766341				2.79167e-05
0.1947		0.019776		0.0149667		0.0766312				2.31296e-05
0.1958		0.019308		0.015051		0.0766284				1.81223e-05
0.1958		0.018834		0.015051		0.0766284				1.43113e-05
0.1969		0.018366		0.0151353		0.0766256				1.04377e-05
0.198		0.018054		0.0152195		0.0766228				8.03415e-06
0.1991		0.017934		0.0153038		0.07662				6.91782e-06
0.2002		0.017916		0.0153881		0.0766172				6.39025e-06
0.2013		0.017886		0.0154724		0.0766143				5.82554e-06
0.2024		0.018042		0.0155567		0.0766115				6.17693e-06
0.2035		0.01821		0.0156409		0.0766087				6.60013e-06
0.2046		0.018534		0.0157252		0.0766059				7.88937e-06
0.2057		0.01884		0.0158095		0.076603				9.18416e-06
0.2057		0.019344		0.0158095		0.076603				1.2493e-05
0.2068		0.019794		0.0158937		0.0766002				1.52122e-05
0.2079		0.020346		0.015978		0.0765974				1.90796e-05
0.209		0.020598		0.0160622		0.0765945				2.05731e-05
0.2101		0.020808		0.0161465		0.0765917				2.17297e-05
0.2112		0.020814		0.0162307		0.0765889				2.10063e-05
0.2123		0.020694		0.016315		0.076586				1.91758e-05
0.2134		0.020466		0.0163992		0.0765832				1.65386e-05
0.2145		0.020208		0.0164835		0.0765804				1.38721e-05
0.2156		0.020052		0.0165677		0.0765775				1.21403e-05
0.2156		0.019842		0.0165677		0.0765775				1.0721e-05
0.2167		0.019812		0.0166519		0.0765747				9.98598e-06
0.2178		0.01992		0.0167362		0.0765719				1.01368e-05
0.2189		0.020064		0.0168204		0.076569				1.0521e-05
0.22		0.02037		0.0169046		0.0765662				1.20088e-05
0.2211		0.020964		0.0169888		0.0765634				1.58019e-05
0.2222		0.02127		0.0170731		0.0765605				1.76143e-05
0.2233		0.021534		0.0171573		0.0765577				1.91557e-05
0.2244		0.021942		0.0172415		0.0765548				2.20948e-05
0.2244		0.0222		0.0172415		0.0765548				2.45868e-05
0.2255		0.022248		0.0173257		0.076552				2.42291e-05
0.2266		0.022566		0.0174099		0.0765492				2.65853e-05
0.2277		0.023046		0.0174941		0.0765463				3.08235e-05
0.2288		0.023478		0.0175783		0.0765435				3.48064e-05
0.2299		0.023904		0.0176625		0.0765407				3.89563e-05
0.231		0.024432		0.0177467		0.0765378				4.46933e-05
0.2321		0.024876		0.0178309		0.076535				4.96337e-05
0.2332		0.024768		0.0179151		0.0765321				4.69626e-05
0.2343		0.024762		0.0179993		0.0765293				4.57347e-05
0.2343		0.024702		0.0179993		0.0765293				4.49268e-05
0.2354		0.024378		0.0180834		0.0765265				3.96215e-05
0.2365		0.02397		0.0181676		0.0765236				3.36677e-05
0.2376		0.023802		0.0182518		0.0765208				3.08049e-05
0.2387		0.023892		0.018336		0.076518				3.08696e-05
0.2398		0.024318		0.0184201		0.0765152				3.47849e-05
0.2409		0.025062		0.0185043		0.0765123				4.30035e-05
0.242		0.02607		0.0185885		0.0765095				5.59735e-05
0.2431		0.027336		0.0186726		0.0765067				7.50543e-05
0.2442		0.028302		0.0187568		0.0765038				9.11114e-05
0.2442		0.029016		0.0187568		0.0765038				0.000105252
0.2453		0.029622		0.0188409		0.076501				0.000116232
0.2464		0.030228		0.0189251		0.0764982				0.000127756
0.2475		0.030786		0.0190092		0.0764954				0.000138693
0.2486		0.025446		0.0190934		0.0764926				4.0356e-05
0.2497		0.025446		0.0191775		0.0764898				3.92941e-05
0.2508		0.025812		0.0192616		0.076487				4.29072e-05
0.2519		0.02586		0.0193458		0.0764841				4.24352e-05
0.253		0.025914		0.0194299		0.0764813				4.20435e-05
0.253		0.026844		0.0194299		0.0764813				5.49688e-05
0.2541		0.027774		0.019514		0.0764785				6.82271e-05
0.2552		0.028398		0.0195982		0.0764757				7.74372e-05
0.2563		0.02886		0.0196823		0.0764729				8.42306e-05
0.2574		0.029016		0.0197664		0.0764702				8.55552e-05
0.2585		0.028554		0.0198505		0.0764674				7.57507e-05
0.2596		0.027936		0.0199346		0.0764646				6.4022e-05
0.2607		0.02742		0.0200187		0.0764618				5.47787e-05
0.2618		0.027006		0.0201028		0.076459				4.76536e-05
0.2629		0.026646		0.0201869		0.0764563				4.17194e-05
0.2629		0.025872		0.0201869		0.0764563				3.23199e-05
0.264		0.02529		0.020271		0.0764535				2.51899e-05
0.2651		0.024258		0.0203551		0.0764508				1.52323e-05
0.2662		0.023118		0.0204392		0.076448				7.17577e-06
0.2673		0.022242		0.0205233		0.0764453				2.95383e-06
0.2684		0.022032		0.0206074		0.0764425				2.02944e-06
0.2695		0.02193		0.0206915		0.0764398				1.53388e-06
0.2706		0.02229		0.0207756		0.0764371				2.29346e-06
0.2717		0.022758		0.0208597		0.0764344				3.60368e-06
0.2728		0.022716		0.0209437		0.0764317				3.14091e-06
0.2728		0.022368		0.0209437		0.0764317				2.02852e-06
0.2739		0.021612		0.0210278		0.076429				3.41275e-07
0.275		0.020748		0.0211119		0.0764263				1.32411e-07
0.2761		0.01998		0.021196		0.0764236				1.47854e-06
0.2772		0.019392		0.02128		0.0764209				3.5646e-06
0.2783		0.019116		0.0213641		0.0764183				5.05385e-06
0.2794		0.019464		0.0214481		0.0764156				3.93679e-06
0.2805		0.020016		0.0215322		0.076413				2.29883e-06
0.2816		0.020688		0.0216162		0.0764103				8.61636e-07
0.2827		0.021414		0.0217003		0.0764077				8.1964e-08
0.2827		0.022188		0.0217003		0.0764077				2.37858e-07
0.2838		0.022656		0.0217843		0.0764051				7.5979e-07
0.2849		0.023184		0.0218684		0.0764025				1.73084e-06
0.286		0.023508		0.0219524		0.0764				2.41981e-06
0.2871		0.023778		0.0220365		0.0763974				3.03294e-06
0.2882		0.023838		0.0221205		0.0763948				2.9498e-06
0.2893		0.023694		0.0222045		0.0763923				2.21851e-06
0.2904		0.023184		0.0222886		0.0763898				8.01806e-07
0.2915		0.022512		0.0223726		0.0763873				1.94349e-08
0.2915		0.021846		0.0223726		0.0763873				2.77298e-07
0.2926		0.021072		0.0224566		0.0763848				1.91716e-06
0.2937		0.01953		0.0225406		0.0763823				9.06394e-06
0.2948		0.017988		0.0226247		0.0763799				2.14986e-05
0.2959		0.0165		0.0227087		0.0763774				3.85476e-05
0.297		0.014904		0.0227927		0.076375				6.22314e-05
0.2981		0.013518		0.0228767		0.0763726				8.75852e-05
0.2992		0.01323		0.0229607		0.0763703				9.46867e-05
0.3003		0.013464		0.0230447		0.0763679				9.17901e-05
0.3014		0.013998		0.0231287		0.0763656				8.337e-05
0.3014		0.014742		0.0231287		0.0763656				7.0337e-05
0.3025		0.015834		0.0232127		0.0763633				5.44455e-05
0.3036		0.016962		0.0232967		0.076361				4.01286e-05
0.3047		0.017928		0.0233807		0.0763588				2.97321e-05
0.3058		0.018798		0.0234647		0.0763566				2.17781e-05
0.3069		0.019668		0.0235487		0.0763544				1.50598e-05
0.308		0.020436		0.0236327		0.0763522				1.02188e-05
0.3091		0.021252		0.0237167		0.0763501				6.0746e-06
0.3102		0.02217		0.0238007		0.076348				2.65904e-06
0.3113		0.023208		0.0238846		0.0763459				4.57837e-07
0.3113		0.02439		0.0238846		0.0763459				2.55392e-07
0.3124		0.025266		0.0239686		0.0763439				1.68321e-06
0.3135		0.025938		0.0240526		0.0763419				3.55476e-06
0.3146		0.026094		0.0241366		0.0763399				3.83154e-06
0.3157		0.025794		0.0242205		0.076338				2.47577e-06
0.3168		0.02508		0.0243045		0.0763361				6.01382e-07
0.3179		0.024114		0.0243885		0.0763343				7.53394e-08
0.319		0.023052		0.0244724		0.0763325				2.01767e-06
0.3201		0.022302		0.0245564		0.0763307				5.08237e-06
0.3201		0.021912		0.0245564		0.0763307				6.99291e-06
0.3212		0.021624		0.0246404		0.076329				9.09852e-06
0.3223		0.021624		0.0247243		0.0763274				9.61208e-06
0.3234		0.022026		0.0248083		0.0763257				7.74116e-06
0.3245		0.02277		0.0248923		0.0763242				4.50395e-06
0.3256		0.024024		0.0249762		0.0763227				9.067e-07
0.3267		0.025794		0.0250602		0.0763212				5.38518e-07
0.3278		0.02757		0.0251441		0.0763198				5.88492e-06
0.3289		0.029094		0.0252281		0.0763185				1.49454e-05
0.33		0.030216		0.025312		0.0763172				2.40491e-05
0.33		0.030828		0.025312		0.0763172				3.04261e-05
0.3311		0.03108		0.025396		0.076316				3.23083e-05
0.3322		0.031434		0.0254799		0.0763149				3.54512e-05
0.3333		0.031842		0.0255639		0.0763138				3.94151e-05
0.3344		0.032196		0.0256478		0.0763128				4.28789e-05
0.3355		0.032196		0.0257317		0.0763119				4.17866e-05
0.3366		0.03174		0.0258157		0.076311				3.50975e-05
0.3377		0.031182		0.0258996		0.0763103				2.79034e-05
0.3388		0.030372		0.0259836		0.0763096				1.92583e-05
0.3399		0.029556		0.0260675		0.076309				1.21696e-05
0.3399		0.029094		0.0260675		0.076309				9.15964e-06
0.341		0.029196		0.0261514		0.0763085				9.26929e-06
0.3421		0.029394		0.0262354		0.076308				9.97683e-06
0.3432		0.0297		0.0263193		0.0763077				1.14289e-05
0.3443		0.030156		0.0264033		0.0763075				1.4083e-05
0.3454		0.030312		0.0264872		0.0763074				1.46291e-05
0.3465		0.030414		0.0265711		0.0763073				1.47676e-05
0.3476		0.03021		0.0266551		0.0763074				1.26375e-05
0.3487		0.029952		0.026739		0.0763076				1.03233e-05
0.3487		0.029496		0.026739		0.0763076				7.60095e-06
0.3498		0.029196		0.026823		0.076308				5.63133e-06
0.3509		0.028938		0.0269069		0.0763084				4.12538e-06
0.352		0.028938		0.0269908		0.076309				3.79145e-06
0.3531		0.02904		0.0270748		0.0763097				3.86211e-06
0.3542		0.029298		0.0271587		0.0763105				4.57653e-06
0.3553		0.029496		0.0272427		0.0763115				5.07755e-06
0.3564		0.029448		0.0273266		0.0763126				4.50033e-06
0.3575		0.029298		0.0274105		0.0763139				3.56248e-06
0.3586		0.029094		0.0274945		0.0763154				2.55842e-06
0.3586		0.028788		0.0274945		0.0763154				1.67316e-06
0.3597		0.028632		0.0275784		0.076317				1.10999e-06
0.3608		0.028686		0.0276624		0.0763188				1.04778e-06
0.3619		0.02904		0.0277463		0.0763207				1.67355e-06
0.363		0.029244		0.0278303		0.0763228				1.99856e-06
0.3641		0.029346		0.0279143		0.0763252				2.0499e-06
0.3652		0.029346		0.0279982		0.0763277				1.81653e-06
0.3663		0.029298		0.0280822		0.0763304				1.47823e-06
0.3674		0.028938		0.0281661		0.0763333				5.95771e-07
0.3685		0.028632		0.0282501		0.0763365				1.45843e-07
0.3685		0.028434		0.0282501		0.0763365				3.38168e-08
0.3696		0.02823		0.0283341		0.0763398				1.08323e-08
0.3707		0.027978		0.0284181		0.0763434				1.93648e-07
0.3718		0.027672		0.028502		0.0763473				6.88957e-07
0.3729		0.027366		0.028586		0.0763514				1.48844e-06
0.374		0.027066		0.02867		0.0763557				2.57284e-06
0.3751		0.026874		0.028754		0.0763603				3.5344e-06
0.3762		0.026424		0.028838		0.0763652				5.8274e-06
0.3773		0.025578		0.028922		0.0763704				1.11824e-05
0.3773		0.02478		0.028922		0.0763704				1.71562e-05
0.3784		0.024174		0.029006		0.0763759				2.33484e-05
0.3795		0.023922		0.02909		0.0763817				2.67086e-05
0.3806		0.023868		0.0291741		0.0763878				2.81542e-05
0.3817		0.024072		0.0292581		0.0763943				2.68955e-05
0.3828		0.02388		0.0293421		0.0764011				2.98348e-05
0.3839		0.0234		0.0294262		0.0764082				3.63147e-05
0.385		0.022068		0.0295102		0.0764157				5.53866e-05
0.3861		0.020796		0.0295943		0.0764236				7.74098e-05
0.3872		0.019878		0.0296784		0.0764319				9.60469e-05
0.3872		0.0195		0.0296784		0.0764319				0.000103599
0.3883		0.019548		0.0297624		0.0764406				0.000104335
0.3894		0.020646		0.0298465		0.0764497				8.46496e-05
0.3905		0.022038		0.0299306		0.0764593				6.22935e-05
0.3916		0.023892		0.0300147		0.0764693				3.74879e-05
0.3927		0.02589		0.0300989		0.0764798				1.77145e-05
0.3938		0.027738		0.030183		0.0764908				5.97797e-06
0.3949		0.029184		0.0302671		0.0765023				1.17318e-06
0.396		0.030576		0.0303513		0.0765143				5.04928e-08
0.3971		0.031464		0.0304355		0.0765269				1.05788e-06
0.3971		0.032106		0.0304355		0.0765269				2.79068e-06
0.3982		0.032556		0.0305197		0.07654				4.14671e-06
0.3993		0.03285		0.0306039		0.0765537				5.04517e-06
0.4004		0.033		0.0306881		0.076568				5.34501e-06
0.4015		0.033198		0.0307723		0.076583				5.884e-06
0.4026		0.033294		0.0308566		0.0765986				5.94114e-06
0.4037		0.033348		0.0309408		0.0766148				5.79451e-06
0.4048		0.033642		0.0310251		0.0766318				6.84813e-06
0.4059		0.034038		0.0311094		0.0766494				8.57663e-06
0.407		0.03438		0.0311937		0.0766678				1.01523e-05
0.407		0.035118		0.0311937		0.0766678				1.53998e-05
0.4081		0.036546		0.0312781		0.076687				2.7751e-05
0.4092		0.038166		0.0313624		0.076707				4.62883e-05
0.4103		0.03984		0.0314468		0.0767278				7.04452e-05
0.4114		0.041358		0.0315312		0.0767495				9.6565e-05
0.4125		0.042624		0.0316157		0.076772				0.000121183
0.4136		0.043296		0.0317001		0.0767955				0.000134464
0.4147		0.043578		0.0317846		0.0768199				0.000139083
0.4158		0.04371		0.0318692		0.0768453				0.000140206
0.4158		0.043956		0.0318692		0.0768453				0.000146092
0.4169		0.044154		0.0319537		0.0768717				0.000148847
0.418		0.0444		0.0320383		0.0768992				0.000152812
0.4191		0.044592		0.0321229		0.0769278				0.000155479
0.4202		0.044688		0.0322075		0.0769575				0.000155763
0.4213		0.044826		0.0322922		0.0769884				0.000157097
0.4224		0.044958		0.0323769		0.0770205				0.000158284
0.4235		0.045036		0.0324616		0.0770538				0.000158115
0.4246		0.044976		0.0325464		0.0770885				0.000154495
0.4257		0.044718		0.0326312		0.0771245				0.00014609
0.4257		0.044196		0.0326312		0.0771245				0.000133744
0.4268		0.043578		0.0327161		0.0771619				0.000117981
0.4279		0.04281		0.032801		0.0772007				0.00010018
0.429		0.041988		0.0328859		0.0772411				8.28478e-05
0.4301		0.04122		0.0329709		0.0772829				6.80475e-05
0.4312		0.040386		0.0330559		0.0773264				5.37297e-05
0.4323		0.039948		0.033141		0.0773716				4.63348e-05
0.4334		0.039654		0.0332262		0.0774184				4.13171e-05
0.4345		0.039612		0.0333114		0.0774671				3.96982e-05
0.4356		0.039912		0.0333966		0.0775175				4.24505e-05
0.4356		0.040656		0.0333966		0.0775175				5.2699e-05
0.4367		0.041256		0.0334819		0.0775699				6.04368e-05
0.4378		0.041916		0.0335672		0.0776243				6.97017e-05
0.4389		0.042966		0.0336527		0.0776806				8.67382e-05
0.44		0.04446		0.0337381		0.0777391				0.000114958
0.4411		0.04581		0.0338237		0.0777998				0.000143672
0.4422		0.046488		0.0339093		0.0778628				0.000158224
0.4433		0.04695		0.033995		0.077928				0.000167832
0.4444		0.046914		0.0340807		0.0779958				0.000164692
0.4444		0.045738		0.0340807		0.0779958				0.000135892
0.4455		0.044424		0.0341666		0.078066				0.000105215
0.4466		0.043638		0.0342525		0.0781388				8.80877e-05
0.4477		0.04275		0.0343385		0.0782143				7.07535e-05
0.4488		0.041262		0.0344246		0.0782925				4.67505e-05
0.4499		0.04023		0.0345107		0.0783736				3.271e-05
0.451		0.039084		0.034597		0.0784578				2.01333e-05
0.4521		0.037728		0.0346833		0.0785449				9.26995e-06
0.4532		0.03648		0.0347698		0.0786353				2.92482e-06
0.4543		0.035928		0.0348563		0.078729				1.14846e-06
0.4543		0.035472		0.0348563		0.078729				3.79038e-07
0.4554		0.03507		0.034943		0.078826				1.61304e-08
0.4565		0.034716		0.0350298		0.0789266				9.84441e-08
0.4576		0.034716		0.0351166		0.0790308				1.60508e-07
0.4587		0.034866		0.0352036		0.0791388				1.13992e-07
0.4598		0.03537		0.0352907		0.0792507				6.28199e-09
0.4609		0.03648		0.035378		0.0793666				1.21445e-06
0.462		0.038148		0.0354653		0.0794867				7.19662e-06
0.4631		0.03981		0.0355529		0.0796111				1.81233e-05
0.4642		0.041214		0.0356405		0.0797399				3.1064e-05
0.4642		0.042006		0.0356405		0.0797399				4.05197e-05
0.4653		0.042402		0.0357283		0.0798733				4.45385e-05
0.4664		0.042738		0.0358162		0.0800116				4.79111e-05
0.4675		0.042912		0.0359043		0.0801547				4.91077e-05
0.4686		0.0432		0.0359926		0.0803029				5.19472e-05
0.4697		0.043638		0.036081		0.0804564				5.71086e-05
0.4708		0.043614		0.0361696		0.0806153				5.54196e-05
0.4719		0.043236		0.0362583		0.0807798				4.86878e-05
0.473		0.042828		0.0363473		0.0809502				4.19997e-05
0.473		0.042372		0.0363473		0.0809502				3.62972e-05
0.4741		0.04206		0.0364364		0.0811265				3.16246e-05
0.4752		0.042594		0.0365258		0.0813091				3.68235e-05
0.4763		0.043176		0.0366153		0.081498				4.30427e-05
0.4774		0.043704		0.0367051		0.0816936				4.89851e-05
0.4785		0.04422		0.036795		0.081896				5.51301e-05
0.4796		0.044634		0.0368852		0.0821055				6.00433e-05
0.4807		0.044658		0.0369757		0.0823222				5.90182e-05
0.4818		0.044532		0.0370663		0.0825465				5.5736e-05
0.4829		0.044502		0.0371573		0.0827786				5.3945e-05
0.4829		0.04332		0.0371573		0.0827786				3.79792e-05
0.484		0.041742		0.0372485		0.0830187				2.01919e-05
0.4851		0.040224		0.0373399		0.083267				8.31791e-06
0.4862		0.038862		0.0374317		0.083524				2.04589e-06
0.4873		0.037638		0.0375237		0.0837897				1.30699e-08
0.4884		0.037338		0.037616		0.0840646				7.72815e-08
0.4895		0.037236		0.0377086		0.0843488				2.23372e-07
0.4906		0.036894		0.0378016		0.0846428				8.23677e-07
0.4917		0.036552		0.0378948		0.0849467				1.80322e-06
0.4928		0.036168		0.0379885		0.085261				3.31405e-06
0.4928		0.035928		0.0379885		0.085261				4.24547e-06
0.4939		0.035874		0.0380824		0.0855859				4.87711e-06
0.495		0.0363		0.0381767		0.0859218				3.52218e-06
0.4961		0.036774		0.0382714		0.0862689				2.24236e-06
0.4972		0.037728		0.0383665		0.0866278				4.07736e-07
0.4983		0.039252		0.038462		0.0869986				6.24044e-07
0.4994		0.040782		0.0385579		0.0873818				4.94643e-06
0.5005		0.042072		0.0386543		0.0877777				1.16808e-05
0.5016		0.043266		0.0387511		0.0881868				2.03847e-05
0.5027		0.043842		0.0388483		0.0886094				2.49371e-05
0.5027		0.043698		0.0388483		0.0886094				2.35196e-05
0.5038		0.04341		0.038946		0.0890459				1.99273e-05
0.5049		0.043026		0.0390442		0.0894967				1.58547e-05
0.506		0.043122		0.0391429		0.0899622				1.58332e-05
0.5071		0.04317		0.0392421		0.0904429				1.54282e-05
0.5082		0.04317		0.0393419		0.0909392				1.46545e-05
0.5093		0.043074		0.0394422		0.0914516				1.319e-05
0.5104		0.043314		0.0395431		0.0919804				1.42198e-05
0.5115		0.04317		0.0396446		0.0925261				1.24287e-05
0.5115		0.043218		0.0396446		0.0925261				1.27695e-05
0.5126		0.043794		0.0397466		0.0930893				1.63811e-05
0.5137		0.044604		0.0398494		0.0936704				2.26066e-05
0.5148		0.045318		0.0399527		0.0942698				2.87861e-05
0.5159		0.046038		0.0400568		0.0948881				3.57752e-05
0.517		0.04656		0.0401615		0.0955257				4.09409e-05
0.5181		0.046752		0.0402669		0.0961832				4.20562e-05
0.5192		0.046944		0.0403731		0.096861				4.31767e-05
0.5203		0.046896		0.04048		0.0975597				4.11647e-05
0.5214		0.046704		0.0405877		0.0982798				3.74087e-05
0.5214		0.046656		0.0405877		0.0982798				3.68238e-05
0.5225		0.046704		0.0406963		0.0990219				3.6093e-05
0.5236		0.046704		0.0408056		0.0997864				3.47912e-05
0.5247		0.04656		0.0409158		0.100574				3.18571e-05
0.5258		0.045894		0.0410269		0.101385				2.3689e-05
0.5269		0.040002		0.0411388		0.10222				1.29242e-06
0.528		0.039516		0.0412518		0.103079				3.01286e-06
0.5291		0.039306		0.0413656		0.103964				4.24208e-06
0.5302		0.039888		0.0414805		0.104875				2.53602e-06
0.5313		0.04092		0.0415964		0.105811				4.57469e-07
0.5313		0.042156		0.0415964		0.105811				3.13192e-07
0.5324		0.043506		0.0417133		0.106775				3.21383e-06
0.5335		0.044952		0.0418313		0.107766				9.7389e-06
0.5346		0.046086		0.0419504		0.108784				1.71034e-05
0.5357		0.04737		0.0420706		0.109831				2.80835e-05
0.5368		0.04842		0.042192		0.110907				3.87878e-05
0.5379		0.049164		0.0423146		0.112012				4.6914e-05
0.539		0.049398		0.0424385		0.113147				4.84353e-05
0.5401		0.049518		0.0425636		0.114312				4.83643e-05
0.5401		0.049302		0.0425636		0.114312				4.54066e-05
0.5412		0.049032		0.04269		0.115509				4.02215e-05
0.5423		0.04914		0.0428177		0.116736				3.99717e-05
0.5434		0.049338		0.0429468		0.117996				4.08476e-05
0.5445		0.049428		0.0430773		0.119287				4.03315e-05
0.5456		0.049524		0.0432092		0.120611				3.98763e-05
0.5467		0.049392		0.0433426		0.121968				3.65947e-05
0.5478		0.04938		0.0434776		0.123359				3.48387e-05
0.5489		0.04962		0.043614		0.124783				3.60715e-05
0.55		0.049812		0.0437521		0.126241				3.67223e-05
0.55		0.050034		0.0437521		0.126241				3.94622e-05
0.5511		0.050454		0.0438918		0.127734				4.30626e-05
0.5522		0.05097		0.0440331		0.129261				4.81201e-05
0.5533		0.051624		0.0441762		0.130824				5.54701e-05
0.5544		0.052632		0.044321		0.132421				6.90734e-05
0.5555		0.05355		0.0444675		0.134053				8.24915e-05
0.5566		0.05445		0.0446159		0.135721				9.67097e-05
0.5577		0.054864		0.0447661		0.137424				0.000101967
0.5588		0.05496		0.0449182		0.139163				0.000100837
0.5599		0.054516		0.0450723		0.140937				8.91837e-05
0.5599		0.053868		0.0450723		0.140937				7.73646e-05
0.561		0.053364		0.0452283		0.142746				6.61895e-05
0.5621		0.052776		0.0453863		0.144591				5.46071e-05
0.5632		0.051678		0.0455464		0.146471				3.75963e-05
0.5643		0.050118		0.0457086		0.148386				1.94429e-05
0.5654		0.04848		0.0458729		0.150336				6.79706e-06
0.5665		0.046668		0.0460393		0.15232				3.95212e-07
0.5676		0.044898		0.046208		0.154339				1.7161e-06
0.5687		0.043644		0.0463789		0.156391				7.47967e-06
0.5687		0.043194		0.0463789		0.156391				1.01436e-05
0.5698		0.043176		0.0465521		0.158476				1.13979e-05
0.5709		0.043308		0.0467276		0.160595				1.16934e-05
0.572		0.043512		0.0469054		0.162745				1.15151e-05
0.5731		0.043884		0.0470856		0.164927				1.02503e-05
0.5742		0.044352		0.0472682		0.16714				8.50448e-06
0.5753		0.04497		0.0474533		0.169383				6.16692e-06
0.5764		0.046032		0.0476409		0.171655				2.58855e-06
0.5775		0.04761		0.047831		0.173956				4.88322e-08
0.5786		0.049638		0.0480236		0.176284				2.60626e-06
0.5786		0.051588		0.0480236		0.176284				1.27049e-05
0.5797		0.05349		0.0482188		0.178639				2.77854e-05
0.5808		0.055086		0.0484166		0.181019				4.44806e-05
0.5819		0.056598		0.0486171		0.183424				6.36953e-05
0.583		0.05766		0.0488202		0.185851				7.81427e-05
0.5841		0.058722		0.0490259		0.188301				9.40135e-05
0.5852		0.059502		0.0492344		0.190772				0.000105423
0.5863		0.060042		0.0494457		0.193262				0.000112283
0.5874		0.060252		0.0496596		0.19577				0.000112199
0.5885		0.060336		0.0498764		0.198295				0.000109404
0.5885		0.060354		0.0498764		0.198295				0.000109781
0.5896		0.060246		0.0500959		0.200835				0.000103025
0.5907		0.060084		0.0503182		0.203389				9.5371e-05
0.5918		0.059964		0.0505433		0.205955				8.8749e-05
0.5929		0.059916		0.0507713		0.208532				8.36256e-05
0.594		0.059772		0.0510021		0.211118				7.69111e-05
0.5951		0.059544		0.0512358		0.213712				6.90269e-05
0.5962		0.059184		0.0514723		0.216311				5.94708e-05
0.5973		0.058674		0.0517116		0.218915				4.84744e-05
0.5973		0.057774		0.0517116		0.218915				3.67521e-05
0.5984		0.056742		0.0519539		0.221522				2.2926e-05
0.5995		0.055872		0.052199		0.22413				1.3491e-05
0.6006		0.054906		0.052447		0.226737				6.04682e-06
0.6017		0.05388		0.0526978		0.229342				1.39756e-06
0.6028		0.053082		0.0529515		0.231943				1.70242e-08
0.6039		0.052458		0.0532081		0.234538				5.62633e-07
0.605		0.051864		0.0534675		0.237127				2.57123e-06
0.6061		0.051558		0.0537298		0.239706				4.71656e-06
0.6072		0.05226		0.0539949		0.242275				3.00972e-06
0.6072		0.05328		0.0539949		0.242275				5.11016e-07
0.6083		0.054516		0.0542628		0.244832				6.41286e-08
0.6094		0.056184		0.0545335		0.247375				2.72422e-06
0.6105		0.057996		0.054807		0.249903				1.01698e-05
0.6116		0.059154		0.0550833		0.252415				1.65709e-05
0.6127		0.060222		0.0553623		0.254909				2.36168e-05
0.6138		0.061164		0.0556441		0.257383				3.04698e-05
0.6149		0.064338		0.0559285		0.259837				7.07193e-05
0.616		0.065388		0.0562157		0.262268				8.41314e-05
0.6171		0.066156		0.0565055		0.264676				9.3132e-05
0.6171		0.067206		0.0565055		0.264676				0.000114501
0.6182		0.068262		0.056798		0.267059				0.000131424
0.6193		0.06927		0.057093		0.269417				0.000148279
0.6204		0.070122		0.0573907		0.271748				0.000162087
0.6215		0.071352		0.0576909		0.274051				0.000186627
0.6226		0.072498		0.0579936		0.276324				0.000210378
0.6237		0.073638		0.0582988		0.278568				0.000235292
0.6248		0.074724		0.0586064		0.280781				0.000259777
0.6259		0.075912		0.0589165		0.282963				0.000288848
0.627		0.07734		0.0592289		0.285112				0.000328011
0.627		0.078822		0.0592289		0.285112				0.000383889
0.6281		0.080256		0.0595437		0.287228				0.000428999
0.6292		0.081636		0.0598608		0.289311				0.000474159
0.6303		0.08322		0.0601802		0.291359				0.000530833
0.6314		0.08439		0.0605018		0.293372				0.000570647
0.6325		0.085452		0.0608256		0.29535				0.00060646
0.6336		0.08682		0.0611515		0.297292				0.00065887
0.6347		0.088032		0.0614796		0.299198				0.000705029
0.6358		0.088632		0.0618098		0.301068				0.000719432
0.6358		0.08913		0.0618098		0.301068				0.000746395
0.6369		0.089424		0.0621419		0.302901				0.00074431
0.638		0.089316		0.0624761		0.304697				0.000720379
0.6391		0.089508		0.0628123		0.306457				0.000712662
0.6402		0.090156		0.0631503		0.308179				0.000729307
0.6413		0.090798		0.0634902		0.309864				0.000745713
0.6424		0.091494		0.063832		0.311512				0.000765186
0.6435		0.092232		0.0641756		0.313123				0.000787164
0.6446		0.092922		0.0645209		0.314697				0.000806624
0.6457		0.093162		0.0648679		0.316234				0.000800557
0.6457		0.0936		0.0648679		0.316234				0.000825535
0.6468		0.094284		0.0652166		0.317735				0.000844916
0.6479		0.095316		0.0655669		0.319199				0.00088501
0.649		0.096294		0.0659188		0.320627				0.000922653
0.6501		0.097308		0.0662723		0.322019				0.000963218
0.6512		0.098016		0.0666272		0.323375				0.000985255
0.6523		0.09837		0.0669837		0.324696				0.000985102
0.6534		0.098406		0.0673415		0.325982				0.000965001
0.6545		0.098388		0.0677008		0.327234				0.000941703
0.6556		0.098286		0.0680614		0.328451				0.000913524
0.6556		0.098238		0.0680614		0.328451				0.000910625
0.6567		0.098172		0.0684234		0.329635				0.00088498
0.6578		0.098154		0.0687866		0.330785				0.000862442
0.6589		0.098088		0.0691511		0.331903				0.000837344
0.66		0.098118		0.0695168		0.332988				0.000818028
0.6611		0.098148		0.0698837		0.334042				0.000798872
0.6622		0.098148		0.0702517		0.335064				0.000778204
0.6633		0.098442		0.0706208		0.336055				0.000774019
0.6644		0.098736		0.070991		0.337016				0.000769785
0.6644		0.098982		0.070991		0.337016				0.000783496
0.6655		0.099048		0.0713622		0.337947				0.000766502
0.6666		0.099018		0.0717345		0.338849				0.000744391
0.6677		0.098592		0.0721077		0.339722				0.000701419
0.6688		0.098172		0.0724818		0.340567				0.000659984
0.6699		0.09804		0.0728569		0.341385				0.000634188
0.671		0.09801		0.0732329		0.342176				0.000613906
0.6721		0.097782		0.0736097		0.34294				0.0005843
0.6732		0.097404		0.0739873		0.343678				0.00054834
0.6743		0.096876		0.0743658		0.344391				0.00050671
0.6743		0.096102		0.0743658		0.344391				0.000472463
0.6754		0.095706		0.074745		0.34508				0.000439364
0.6765		0.095802		0.0751249		0.345744				0.000427541
0.6776		0.096246		0.0755056		0.346384				0.000430163
0.6787		0.097038		0.075887		0.347002				0.000447365
0.6798		0.09798		0.076269		0.347596				0.000471367
0.6809		0.09879		0.0766517		0.348169				0.000490105
0.682		0.099408		0.077035		0.348721				0.000500552
0.6831		0.099726		0.0774189		0.349251				0.000497608
0.6842		0.099894		0.0778033		0.349761				0.000487998
0.6842		0.099966		0.0778033		0.349761				0.000491184
0.6853		0.099738		0.0781883		0.350251				0.000464388
0.6864		0.099606		0.0785739		0.350721				0.000442351
0.6875		0.099624		0.0789599		0.351173				0.000427005
0.6886		0.099594		0.0793464		0.351606				0.000409964
0.6897		0.099486		0.0797334		0.352021				0.000390164
0.6908		0.099354		0.0801209		0.352419				0.000369913
0.6919		0.099072		0.0805088		0.3528				0.000344594
0.693		0.098742		0.080897		0.353164				0.000318443
0.693		0.098472		0.080897		0.353164				0.000308879
0.6941		0.098646		0.0812857		0.353512				0.00030138
0.6952		0.09909		0.0816748		0.353844				0.000303291
0.6963		0.099942		0.0820642		0.354162				0.000319617
0.6974		0.101256		0.0824539		0.354464				0.000353519
0.6985		0.103296		0.082844		0.354752				0.000418285
0.6996		0.10524		0.0832344		0.355026				0.000484248
0.7007		0.106938		0.083625		0.355286				0.000543495
0.7018		0.108336		0.084016		0.355533				0.000591463
0.7029		0.109224		0.0844072		0.355768				0.000615874
0.7029		0.109416		0.0844072		0.355768				0.00062544
0.704		0.10929		0.0847987		0.355989				0.000599826
0.7051		0.109428		0.0851904		0.356199				0.000587463
0.7062		0.109566		0.0855823		0.356397				0.000575218
0.7073		0.110064		0.0859744		0.356583				0.000580307
0.7084		0.110448		0.0863668		0.356759				0.000579905
0.7095		0.11088		0.0867593		0.356923				0.000581808
0.7106		0.111006		0.087152		0.357077				0.000569013
0.7117		0.111078		0.0875449		0.357221				0.000553808
0.7128		0.110832		0.0879379		0.357355				0.00052414
0.7128		0.11043		0.0879379		0.357355				0.000505895
0.7139		0.109812		0.088331		0.35748				0.000461431
0.715		0.10932		0.0887243		0.357595				0.000424181
0.7161		0.108876		0.0891178		0.357701				0.000390388
0.7172		0.108642		0.0895113		0.357799				0.000365984
0.7183		0.108516		0.0899049		0.357888				0.000346373
0.7194		0.109134		0.0902986		0.357968				0.000354771
0.7205		0.10986		0.0906924		0.358041				0.000367396
0.7216		0.111288		0.0910863		0.358106				0.000408108
0.7227		0.113832		0.0914803		0.358164				0.0004996
0.7227		0.116724		0.0914803		0.358164				0.000637246
0.7238		0.119448		0.0918743		0.358214				0.00076031
0.7249		0.12228		0.0922683		0.358257				0.0009007
0.726		0.12474		0.0926624		0.358293				0.00102897
0.7271		0.12597		0.0930566		0.358323				0.00108329
0.7282		0.126978		0.0934507		0.358346				0.00112408
0.7293		0.127458		0.0938449		0.358362				0.00112984
0.7304		0.127782		0.0942391		0.358373				0.00112512
0.7315		0.127728		0.0946334		0.358378				0.00109526
0.7315		0.12741		0.0946334		0.358378				0.00107431
0.7326		0.127092		0.0950276		0.358377				0.00102813
0.7337		0.126666		0.0954218		0.35837				0.000976201
0.7348		0.126234		0.095816		0.358359				0.000925256
0.7359		0.125598		0.0962102		0.358341				0.000863645
0.737		0.12474		0.0966043		0.358319				0.000791616
0.7381		0.123726		0.0969985		0.358292				0.000714361
0.7392		0.122916		0.0973926		0.35826				0.000651445
0.7403		0.12222		0.0977866		0.358223				0.000596989
0.7414		0.121896		0.0981807		0.358182				0.000562417
0.7414		0.122052		0.0981807		0.358182				0.000569841
0.7425		0.12237		0.0985746		0.358137				0.000566219
0.7436		0.122694		0.0989686		0.358087				0.000562896
0.7447		0.123018		0.0993624		0.358033				0.000559586
0.7458		0.123288		0.0997562		0.357975				0.000553744
0.7469		0.12345		0.10015		0.357913				0.000542891
0.748		0.123612		0.100544		0.357848				0.000532149
0.7491		0.123774		0.100937		0.357778				0.000521518
0.7502		0.124212		0.101331		0.357706				0.000523552
0.7513		0.124986		0.101724		0.357629				0.000541112
0.7513		0.12609		0.101724		0.357629				0.000593693
0.7524		0.127368		0.102118		0.357549				0.000637586
0.7535		0.12882		0.102511		0.357466				0.000692174
0.7546		0.13005		0.102904		0.35738				0.000736908
0.7557		0.13101		0.103297		0.357291				0.000768009
0.7568		0.131766		0.10369		0.357199				0.000788262
0.7579		0.132354		0.104083		0.357103				0.000799257
0.759		0.132546		0.104476		0.357005				0.000787946
0.7601		0.132906		0.104868		0.356904				0.000786114
0.7601		0.13344		0.104868		0.356904				0.000816344
0.7612		0.134754		0.105261		0.3568				0.000869848
0.7623		0.137154		0.105653		0.356694				0.000992298
0.7634		0.140064		0.106046		0.356585				0.00115726
0.7645		0.142728		0.106438		0.356474				0.00131698
0.7656		0.145152		0.10683		0.35636				0.00146859
0.7667		0.146724		0.107222		0.356244				0.00156043
0.7678		0.147294		0.107614		0.356125				0.00157454
0.7689		0.147408		0.108005		0.356005				0.00155258
0.77		0.147204		0.108397		0.355882				0.001506
0.77		0.146886		0.108397		0.355882				0.00148142
0.7711		0.146454		0.108788		0.355757				0.00141872
0.7722		0.145968		0.109179		0.35563				0.0013534
0.7733		0.145428		0.109571		0.3555				0.00128576
0.7744		0.145056		0.109961		0.355369				0.00123162
0.7755		0.144522		0.110352		0.355236				0.00116757
0.7766		0.14418		0.110743		0.355101				0.00111803
0.7777		0.143814		0.111134		0.354964				0.00106801
0.7788		0.143562		0.111524		0.354825				0.00102644
0.7799		0.143394		0.111914		0.354685				0.00099098
0.7799		0.143508		0.111914		0.354685				0.000998171
0.781		0.143646		0.112304		0.354542				0.000982306
0.7821		0.143622		0.112694		0.354398				0.000956532
0.7832		0.143652		0.113084		0.354253				0.000934408
0.7843		0.14379		0.113474		0.354105				0.00091909
0.7854		0.143874		0.113863		0.353957				0.000900664
0.7865		0.143736		0.114252		0.353806				0.000869294
0.7876		0.143766		0.114641		0.353654				0.000848247
0.7887		0.144228		0.11503		0.353501				0.000852509
0.7887		0.14466		0.11503		0.353501				0.000877922
0.7898		0.1452		0.115419		0.353346				0.000886907
0.7909		0.145974		0.115808		0.35319				0.000910011
0.792		0.14793		0.116196		0.353032				0.00100704
0.7931		0.149628		0.116584		0.352873				0.00109189
0.7942		0.151272		0.116972		0.352712				0.00117647
0.7953		0.152904		0.11736		0.35255				0.00126336
0.7964		0.154314		0.117748		0.352387				0.00133708
0.7975		0.154548		0.118135		0.352223				0.00132587
0.7986		0.154734		0.118523		0.352057				0.00131125
0.7986		0.154758		0.118523		0.352057				0.00131299
0.7997		0.154728		0.11891		0.35189				0.00128293
0.8008		0.154848		0.119297		0.351722				0.00126387
0.8019		0.155856		0.119684		0.351553				0.00130843
0.803		0.156864		0.12007		0.351382				0.00135377
0.8041		0.157968		0.120457		0.35121				0.00140709
0.8052		0.159072		0.120843		0.351037				0.00146145
0.8063		0.159912		0.121229		0.350863				0.00149636
0.8074		0.15987		0.121615		0.350688				0.00146345
0.8085		0.159816		0.122001		0.350512				0.00143
0.8085		0.159816		0.122001		0.350512				0.00143
0.8096		0.159558		0.122386		0.350335				0.00138175
0.8107		0.159414		0.122771		0.350156				0.00134268
0.8118		0.15957		0.123156		0.349977				0.00132595
0.8129		0.159732		0.123541		0.349796				0.00130976
0.814		0.159846		0.123926		0.349615				0.00129025
0.8151		0.160152		0.12431		0.349432				0.00128461
0.8162		0.160776		0.124695		0.349249				0.00130186
0.8173		0.161136		0.125079		0.349064				0.00130012
0.8173		0.161646		0.125079		0.349064				0.00133716
0.8184		0.162426		0.125463		0.348879				0.00136629
0.8195		0.163824		0.125846		0.348692				0.0014423
0.8206		0.165018		0.12623		0.348505				0.00150452
0.8217		0.166056		0.126613		0.348316				0.00155574
0.8228		0.166626		0.126996		0.348127				0.00157053
0.8239		0.166986		0.127379		0.347937				0.00156872
0.825		0.166674		0.127762		0.347746				0.00151418
0.8261		0.166416		0.128144		0.347553				0.00146475
0.8272		0.16626		0.128526		0.34736				0.00142384
0.8272		0.166416		0.128526		0.34736				0.00143564
0.8283		0.166362		0.128908		0.347166				0.00140279
0.8294		0.16626		0.12929		0.346972				0.00136678
0.8305		0.16647		0.129672		0.346776				0.00135413
0.8316		0.166836		0.130053		0.346579				0.001353
0.8327		0.166686		0.130434		0.346382				0.00131421
0.8338		0.166428		0.130815		0.346184				0.00126829
0.8349		0.166116		0.131196		0.345984				0.00121943
0.836		0.165336		0.131576		0.345784				0.00113973
0.8371		0.164502		0.131956		0.345583				0.00105922
0.8371		0.164034		0.131956		0.345583				0.00102898
0.8382		0.163926		0.132336		0.345382				0.000997906
0.8393		0.164292		0.132716		0.345179				0.000997034
0.8404		0.165132		0.133096		0.344976				0.00102632
0.8415		0.166392		0.133475		0.344771				0.00108352
0.8426		0.1677		0.133854		0.344566				0.00114554
0.8437		0.169536		0.134233		0.344361				0.00124629
0.8448		0.171528		0.134612		0.344154				0.0013628
0.8459		0.173376		0.13499		0.343946				0.00147346
0.847		0.175014		0.135369		0.343738				0.00157176
0.847		0.177084		0.135369		0.343738				0.00174018
0.8481		0.178992		0.135747		0.343529				0.00187017
0.8492		0.180618		0.136124		0.343319				0.00197969
0.8503		0.182544		0.136502		0.343108				0.00211988
0.8514		0.184158		0.136879		0.342897				0.00223529
0.8525		0.18519		0.137256		0.342685				0.00229765
0.8536		0.18567		0.137633		0.342471				0.00230755
0.8547		0.185964		0.13801		0.342258				0.00229962
0.8558		0.18546		0.138386		0.342043				0.00221596
0.8558		0.184902		0.138386		0.342043				0.00216374
0.8569		0.184716		0.138762		0.341827				0.00211176
0.858		0.18453		0.139138		0.341611				0.00206043
0.8591		0.184344		0.139514		0.341394				0.00200976
0.8602		0.184314		0.139889		0.341177				0.00197357
0.8613		0.184344		0.140264		0.340958				0.00194302
0.8624		0.184206		0.140639		0.340739				0.00189807
0.8635		0.184044		0.141014		0.340519				0.00185159
0.8646		0.183048		0.141388		0.340298				0.00173553
0.8657		0.18207		0.141763		0.340076				0.00162469
0.8657		0.181146		0.141763		0.340076				0.00155106
0.8668		0.18027		0.142136		0.339854				0.00145416
0.8679		0.17955		0.14251		0.339631				0.00137195
0.869		0.179736		0.142884		0.339407				0.00135809
0.8701		0.18066		0.143257		0.339182				0.00139899
0.8712		0.181422		0.14363		0.338957				0.00142824
0.8723		0.18273		0.144003		0.338731				0.00149981
0.8734		0.18426		0.144375		0.338504				0.00159081
0.8745		0.18573		0.144747		0.338276				0.00167958
0.8756		0.186606		0.145119		0.338048				0.00172115
0.8756		0.187044		0.145119		0.338048				0.00175768
0.8767		0.186444		0.145491		0.337818				0.00167715
0.8778		0.185406		0.145862		0.337589				0.00156369
0.8789		0.184368		0.146234		0.337358				0.00145422
0.88		0.18303		0.146605		0.337126				0.0013268
0.8811		0.181962		0.146975		0.336894				0.00122406
0.8822		0.181272		0.147346		0.336661				0.00115098
0.8833		0.180588		0.147716		0.336428				0.00108057
0.8844		0.179946		0.148086		0.336193				0.00101506
0.8844		0.179016		0.148086		0.336193				0.000956665
0.8855		0.178212		0.148456		0.335958				0.000885439
0.8866		0.17724		0.148825		0.335722				0.000807407
0.8877		0.176376		0.149194		0.335486				0.000738847
0.8888		0.17547		0.149563		0.335248				0.000671164
0.8899		0.175386		0.149932		0.33501				0.000647916
0.891		0.17607		0.1503		0.334771				0.000664083
0.8921		0.17727		0.150668		0.334532				0.00070765
0.8932		0.179598		0.151036		0.334291				0.000815779
0.8943		0.182496		0.151404		0.33405				0.000966728
0.8943		0.185598		0.151404		0.33405				0.00116925
0.8954		0.18882		0.151771		0.333808				0.00137262
0.8965		0.192402		0.152138		0.333566				0.00162118
0.8976		0.195018		0.152505		0.333322				0.00180736
0.8987		0.19797		0.152871		0.333078				0.00203388
0.8998		0.200322		0.153238		0.332834				0.00221693
0.9009		0.201948		0.153604		0.332588				0.00233717
0.902		0.204324		0.153969		0.332342				0.00253559
0.9031		0.207162		0.154335		0.332095				0.00279071
0.9042		0.209106		0.1547		0.331847				0.00296001
0.9042		0.211284		0.1547		0.331847				0.00320175
0.9053		0.213594		0.155065		0.331598				0.00342566
0.9064		0.214482		0.15543		0.331349				0.0034872
0.9075		0.214668		0.155794		0.331099				0.00346617
0.9086		0.21468		0.156158		0.330848				0.00342483
0.9097		0.214362		0.156522		0.330597				0.0033455
0.9108		0.213408		0.156885		0.330345				0.00319482
0.9119		0.21204		0.157248		0.330092				0.00300211
0.913		0.210372		0.157611		0.329838				0.00278368
0.913		0.208986		0.157611		0.329838				0.00263935
0.9141		0.207768		0.157974		0.329583				0.00247943
0.9152		0.206886		0.158337		0.329328				0.00235705
0.9163		0.205716		0.158699		0.329072				0.00221063
0.9174		0.204666		0.15906		0.328815				0.00207986
0.9185		0.203436		0.159422		0.328558				0.00193723
0.9196		0.202092		0.159783		0.3283				0.00179003
0.9207		0.201096		0.160144		0.328041				0.00167704
0.9218		0.200922		0.160505		0.327781				0.00163353
0.9229		0.201564		0.160865		0.327521				0.00165638
0.9229		0.202446		0.160865		0.327521				0.00172895
0.924		0.203496		0.161226		0.32726				0.00178679
0.9251		0.204666		0.161585		0.326998				0.00185594
0.9262		0.205998		0.161945		0.326735				0.00194067
0.9273		0.206226		0.162304		0.326472				0.00192912
0.9284		0.205992		0.162663		0.326208				0.00187739
0.9295		0.205704		0.163022		0.325943				0.00182177
0.9306		0.205008		0.16338		0.325677				0.00173287
0.9317		0.203118		0.163738		0.325411				0.00155076
0.9328		0.20175		0.164096		0.325144				0.00141781
0.9328		0.200784		0.164096		0.325144				0.001346
0.9339		0.200172		0.164454		0.324876				0.0012758
0.935		0.20007		0.164811		0.324607				0.00124321
0.9361		0.201324		0.165168		0.324338				0.00130727
0.9372		0.203646		0.165524		0.324068				0.00145326
0.9383		0.215322		0.165881		0.323797				0.00244444
0.9394		0.216948		0.166237		0.323525				0.00257163
0.9405		0.21855		0.166592		0.323253				0.00269958
0.9416		0.219996		0.166948		0.32298				0.0028141
0.9427		0.221016		0.167303		0.322706				0.00288508
0.9427		0.22188		0.167303		0.322706				0.00297864
0.9438		0.222378		0.167658		0.322432				0.00299429
0.9449		0.222666		0.168012		0.322156				0.00298702
0.946		0.222642		0.168367		0.32188				0.00294582
0.9471		0.222282		0.168721		0.321603				0.00286883
0.9482		0.22182		0.169074		0.321326				0.00278212
0.9493		0.221358		0.169427		0.321047				0.00269678
0.9504		0.221106		0.16978		0.320768				0.00263431
0.9515		0.221202		0.170133		0.320489				0.00260803
0.9515		0.221628		0.170133		0.320489				0.00265172
0.9526		0.222198		0.170486		0.320208				0.00267418
0.9537		0.222882		0.170838		0.319927				0.00270862
0.9548		0.223644		0.171189		0.319645				0.00275149
0.9559		0.224448		0.171541		0.319362				0.00279917
0.957		0.225462		0.171892		0.319078				0.00286975
0.9581		0.226614		0.172243		0.318794				0.00295623
0.9592		0.227916		0.172593		0.318509				0.0030606
0.9603		0.228936		0.172944		0.318223				0.00313516
0.9614		0.229896		0.173293		0.317937				0.00320385
0.9614		0.230304		0.173293		0.317937				0.00325021
0.9625		0.230514		0.173643		0.317649				0.00323431
0.9636		0.230286		0.173992		0.317361				0.00316899
0.9647		0.229998		0.174341		0.317073				0.00309768
0.9658		0.22941		0.17469		0.316783				0.0029943
0.9669		0.22872		0.175038		0.316493				0.00288175
0.968		0.227916		0.175386		0.316202				0.00275939
0.9691		0.22734		0.175734		0.31591				0.00266321
0.9702		0.22683		0.176081		0.315618				0.00257545
0.9713		0.226572		0.176428		0.315324				0.00251441
0.9713		0.22671		0.176428		0.315324				0.00252827
0.9724		0.227454		0.176775		0.31503				0.00256838
0.9735		0.22839		0.177121		0.314736				0.00262849
0.9746		0.229752		0.177467		0.31444				0.0027337
0.9757		0.231324		0.177813		0.314144				0.00286343
0.9768		0.232902		0.178158		0.313847				0.00299687
0.9779		0.233946		0.178503		0.313549				0.00307388
0.979		0.235002		0.178848		0.313251				0.00315326
0.9801		0.23583		0.179193		0.312951				0.0032078
0.9801		0.236514		0.179193		0.312951				0.00328575
0.9812		0.236982		0.179537		0.312651				0.00329997
0.9823		0.237246		0.17988		0.312351				0.00329081
0.9834		0.237276		0.180224		0.312049				0.00325495
0.9845		0.237066		0.180567		0.311747				0.00319215
0.9856		0.236802		0.18091		0.311444				0.00312396
0.9867		0.23688		0.181252		0.31114				0.00309447
0.9878		0.237438		0.181594		0.310836				0.00311854
0.9889		0.238308		0.181936		0.310531				0.00317781
0.99		0.239406		0.182277		0.310225				0.00326369
0.99		0.240576		0.182277		0.310225				0.00339874
0.9911		0.24168		0.182618		0.309918				0.00348827
0.9922		0.242688		0.182959		0.309611				0.00356754
0.9933		0.243558		0.1833		0.309302				0.00363108
0.9944		0.244386		0.18364		0.308993				0.00369013
0.9955		0.245094		0.183979		0.308684				0.003735
0.9966		0.245544		0.184319		0.308373				0.00374854
0.9977		0.245718		0.184658		0.308062				0.00372836
0.9988		0.245976		0.184996		0.30775				0.00371851
0.9999		0.246168		0.185335		0.307438				0.00370068
0.9999		0.246384		0.185335		0.307438				0.00372701
1.001		0.246714		0.185673		0.307124				0.00372603
1.0021		0.2472		0.18601		0.30681				0.00374416
1.0032		0.247572		0.186348		0.306495				0.0037484
1.0043		0.248028		0.186685		0.30618				0.00376299
1.0054		0.248826		0.187021		0.305863				0.00381981
1.0065		0.249654		0.187358		0.305546				0.00388083
1.0076		0.25035		0.187694		0.305229				0.00392583
1.0087		0.250866		0.188029		0.30491				0.00394847
1.0087		0.251238		0.188029		0.30491				0.00399536
1.0098		0.25107		0.188364		0.304591				0.00393199
1.0109		0.250644		0.188699		0.304271				0.00383715
1.012		0.250206		0.189034		0.30395				0.00374204
1.0131		0.249624		0.189368		0.303628				0.00363079
1.0142		0.248694		0.189702		0.303306				0.00348008
1.0153		0.247692		0.190035		0.302983				0.0033243
1.0164		0.247002		0.190368		0.30266				0.00320737
1.0175		0.246366		0.190701		0.302335				0.00309858
1.0186		0.246054		0.191033		0.30201				0.00302726
1.0186		0.24606		0.191033		0.30201				0.00302792
1.0197		0.24627		0.191365		0.301684				0.00301451
1.0208		0.24618		0.191697		0.301358				0.00296838
1.0219		0.24609		0.192028		0.30103				0.00292265
1.023		0.24651		0.192359		0.300702				0.00293228
1.0241		0.24795		0.19269		0.300373				0.00305367
1.0252		0.250002		0.19302		0.300044				0.00324692
1.0263		0.252552		0.19335		0.299714				0.00350486
1.0274		0.255354		0.19368		0.299383				0.00380373
1.0285		0.257754		0.194009		0.299051				0.00406346
1.0285		0.259242		0.194009		0.299051				0.00425538
1.0296		0.26049		0.194338		0.298718				0.00437615
1.0307		0.26223		0.194666		0.298385				0.0045649
1.0318		0.263838		0.194994		0.298051				0.0047395
1.0329		0.265182		0.195322		0.297717				0.00488047
1.034		0.266472		0.195649		0.297381				0.0050159
1.0351		0.267732		0.195976		0.297045				0.00514894
1.0362		0.268104		0.196302		0.296709				0.00515546
1.0373		0.268428		0.196629		0.296371				0.00515515
1.0373		0.269466		0.196629		0.296371				0.00530528
1.0384		0.2703		0.196954		0.296033				0.00537957
1.0395		0.270438		0.19728		0.295694				0.0053521
1.0406		0.270288		0.197605		0.295354				0.00528282
1.0417		0.269916		0.19793		0.295014				0.00518203
1.0428		0.268644		0.198254		0.294673				0.00495475
1.0439		0.267468		0.198578		0.294331				0.00474583
1.045		0.266466		0.198902		0.293989				0.00456495
1.0461		0.265506		0.199225		0.293646				0.0043932
1.0472		0.264576		0.199548		0.293302				0.0042287
1.0472		0.26373		0.199548		0.293302				0.00411938
1.0483		0.26304		0.19987		0.292957				0.00399045
1.0494		0.262908		0.200192		0.292612				0.00393329
1.0505		0.263226		0.200514		0.292266				0.00393282
1.0516		0.264168		0.200835		0.291919				0.00401106
1.0527		0.265902		0.201156		0.291572				0.00419205
1.0538		0.267636		0.201477		0.291224				0.00437708
1.0549		0.269376		0.201797		0.290875				0.00456696
1.056		0.27123		0.202116		0.290525				0.00477668
1.0571		0.272742		0.202436		0.290175				0.00494296
1.0571		0.273906		0.202436		0.290175				0.00510798
1.0582		0.27546		0.202755		0.289824				0.00528604
1.0593		0.276852		0.203073		0.289473				0.00544327
1.0604		0.278256		0.203392		0.28912				0.00560467
1.0615		0.279312		0.20371		0.288767				0.00571574
1.0626		0.279942		0.204027		0.288414				0.00576309
1.0637		0.28005		0.204344		0.288059				0.00573139
1.0648		0.279696		0.204661		0.287704				0.0056303
1.0659		0.279042		0.204977		0.287349				0.00548563
1.067		0.278394		0.205293		0.286992				0.00534378
1.067		0.277902		0.205293		0.286992				0.00527209
1.0681		0.277644		0.205608		0.286635				0.00518913
1.0692		0.277476		0.205923		0.286277				0.00511977
1.0703		0.277302		0.206238		0.285919				0.00505007
1.0714		0.27756		0.206552		0.28556				0.00504207
1.0725		0.27771		0.206866		0.2852				0.00501882
1.0736		0.27756		0.20718		0.28484				0.00495336
1.0747		0.277566		0.207493		0.284478				0.00491022
1.0758		0.277524		0.207806		0.284117				0.00486063
1.0758		0.277218		0.207806		0.284117				0.00481806
1.0769		0.276882		0.208118		0.283754				0.00472847
1.078		0.276786		0.20843		0.283391				0.00467254
1.0791		0.277008		0.208742		0.283027				0.00466031
1.0802		0.27753		0.209053		0.282663				0.00468914
1.0813		0.278742		0.209363		0.282297				0.00481339
1.0824		0.280524		0.209674		0.281932				0.00501976
1.0835		0.282564		0.209984		0.281565				0.0052679
1.0846		0.284676		0.210293		0.281198				0.0055328
1.0857		0.286812		0.210602		0.28083				0.00580792
1.0857		0.288486		0.210602		0.28083				0.00606587
1.0868		0.289752		0.210911		0.280462				0.0062159
1.0879		0.290808		0.211219		0.280093				0.00633436
1.089		0.291486		0.211527		0.279723				0.00639341
1.0901		0.291882		0.211835		0.279352				0.00640757
1.0912		0.291792		0.212142		0.278981				0.00634416
1.0923		0.291198		0.212448		0.27861				0.00620149
1.0934		0.290028		0.212755		0.278237				0.00597116
1.0945		0.288762		0.213061		0.277864				0.0057307
1.0956		0.287238		0.213366		0.277491				0.00545707
1.0956		0.28866		0.213366		0.277491				0.00566918
1.0967		0.285924		0.213671		0.277116				0.00522049
1.0978		0.28356		0.213976		0.276741				0.00484198
1.0989		0.282534		0.21428		0.276366				0.00465862
1.1		0.283368		0.214584		0.27599				0.00473128
1.1011		0.285756		0.214887		0.275613				0.0050224
1.1022		0.288846		0.21519		0.275236				0.0054252
1.1033		0.292728		0.215493		0.274858				0.00596531
1.1044		0.295962		0.215795		0.274479				0.00642679
1.1044		0.298956		0.215795		0.274479				0.0069158
1.1055		0.30105		0.216096		0.2741				0.00721711
1.1066		0.302322		0.216398		0.27372				0.00738298
1.1077		0.30264		0.216699		0.273339				0.00738592
1.1088		0.302394		0.216999		0.272958				0.00729229
1.1099		0.30141		0.217299		0.272576				0.00707464
1.111		0.300564		0.217599		0.272194				0.00688323
1.1121		0.299004		0.217898		0.271811				0.00657819
1.1132		0.29664		0.218197		0.271427				0.00615334
1.1143		0.294408		0.218495		0.271043				0.00576277
1.1143		0.292098		0.218495		0.271043				0.00541739
1.1154		0.289686		0.218793		0.270658				0.00502581
1.1165		0.287778		0.219091		0.270273				0.00471797
1.1176		0.287022		0.219388		0.269887				0.00457441
1.1187		0.28647		0.219684		0.2695				0.00446033
1.1198		0.28698		0.219981		0.269113				0.00448893
1.1209		0.288372		0.220276		0.268725				0.00463702
1.122		0.289668		0.220572		0.268337				0.00477429
1.1231		0.290814		0.220867		0.267948				0.00489263
1.1242		0.29175		0.221161		0.267559				0.00498278
1.1242		0.292302		0.221161		0.267559				0.00506101
1.1253		0.292476		0.221455		0.267169				0.00504394
1.1264		0.292836		0.221749		0.266778				0.00505336
1.1275		0.293316		0.222042		0.266387				0.00507995
1.1286		0.293862		0.222335		0.265995				0.00511611
1.1297		0.294468		0.222627		0.265603				0.00516107
1.1308		0.295386		0.222919		0.26521				0.00525141
1.1319		0.296304		0.223211		0.264816				0.0053426
1.133		0.297174		0.223502		0.264422				0.00542757
1.133		0.29823		0.223502		0.264422				0.00558428
1.1341		0.299472		0.223793		0.264027				0.00572737
1.1352		0.300534		0.224083		0.263632				0.00584478
1.1363		0.301692		0.224373		0.263237				0.00597829
1.1374		0.302928		0.224662		0.26284				0.00612558
1.1385		0.304386		0.224951		0.262443				0.00630994
1.1396		0.305928		0.225239		0.262046				0.00651066
1.1407		0.307578		0.225527		0.261648				0.00673231
1.1418		0.309546		0.225815		0.26125				0.00701089
1.1429		0.311604		0.226102		0.260851				0.00731058
1.1429		0.313494		0.226102		0.260851				0.00763734
1.144		0.315312		0.226389		0.260451				0.00790733
1.1451		0.317172		0.226675		0.260051				0.00818969
1.1462		0.319302		0.226961		0.25965				0.00852687
1.1473		0.321678		0.227246		0.259249				0.00891734
1.1484		0.324318		0.227531		0.258848				0.00936767
1.1495		0.326886		0.227816		0.258445				0.00981491
1.1506		0.329094		0.2281		0.258043				0.0101998
1.1517		0.33021		0.228383		0.25764				0.0103686
1.1528		0.3306		0.228667		0.257236				0.0103904
1.1528		0.3306		0.228667		0.257236				0.0103904
1.1539		0.3306		0.228949		0.256832				0.0103328
1.155		0.330486		0.229232		0.256427				0.0102524
1.1561		0.329784		0.229514		0.256022				0.0100542
1.1572		0.329388		0.229795		0.255616				0.00991878
1.1583		0.328578		0.230076		0.25521				0.00970266
1.1594		0.327438		0.230356		0.254803				0.00942484
1.1605		0.325884		0.230636		0.254396				0.00907209
1.1616		0.325152		0.230916		0.253988				0.00888041
1.1627		0.32316		0.231195		0.25358				0.00845752
1.1627		0.32133		0.231195		0.25358				0.00812428
1.1638		0.318984		0.231474		0.253171				0.00765801
1.1649		0.314214		0.231752		0.252762				0.00679995
1.166		0.31185		0.23203		0.252353				0.00637123
1.1671		0.311658		0.232307		0.251942				0.00629652
1.1682		0.313302		0.232584		0.251532				0.00651535
1.1693		0.319392		0.232861		0.251121				0.00748766
1.1704		0.330114		0.233137		0.250709				0.00940458
1.1715		0.3306		0.233412		0.250297				0.00944545
1.1715		0.3306		0.233412		0.250297				0.00944545
1.1726		0.3306		0.233687		0.249885				0.00939205
1.1737		0.3306		0.233962		0.249472				0.00933889
1.1748		0.3306		0.234236		0.249059				0.00928597
1.1759		0.3306		0.23451		0.248645				0.00923329
1.177		0.331092		0.234783		0.248231				0.00927537
1.1781		0.332244		0.235056		0.247816				0.00944549
1.1792		0.333066		0.235328		0.247401				0.00955262
1.1803		0.333192		0.2356		0.246986				0.00952412
1.1814		0.333108		0.235872		0.24657				0.00945487
1.1814		0.332628		0.235872		0.24657				0.00936175
1.1825		0.331578		0.236143		0.246154				0.00910787
1.1836		0.330792		0.236413		0.245737				0.00890732
1.1847		0.3306		0.236683		0.24532				0.00882032
1.1858		0.33096		0.236953		0.244902				0.0088373
1.1869		0.33198		0.237222		0.244484				0.00897903
1.188		0.333606		0.237491		0.244065				0.0092381
1.1891		0.335766		0.237759		0.243647				0.00960534
1.1902		0.337902		0.238027		0.243227				0.00997502
1.1913		0.339558		0.238294		0.242808				0.0102543
1.1913		0.340356		0.238294		0.242808				0.0104166
1.1924		0.34059		0.238561		0.242388				0.0104099
1.1935		0.340572		0.238828		0.241967				0.0103519
1.1946		0.340734		0.239093		0.241546				0.0103308
1.1957		0.340692		0.239359		0.241125				0.0102684
1.1968		0.340626		0.239624		0.240704				0.0102014
1.1979		0.340392		0.239888		0.240282				0.010101
1.199		0.34002		0.240153		0.239859				0.0099735
1.2001		0.339336		0.240416		0.239437				0.00978513
1.2001		0.338724		0.240416		0.239437				0.00966443
1.2012		0.338334		0.240679		0.239014				0.00953644
1.2023		0.33819		0.240942		0.23859				0.00945717
1.2034		0.338244		0.241204		0.238166				0.00941672
1.2045		0.338238		0.241466		0.237742				0.00936482
1.2056		0.33834		0.241727		0.237318				0.00933402
1.2067		0.338262		0.241988		0.236893				0.00926867
1.2078		0.338178		0.242248		0.236468				0.00920248
1.2089		0.33819		0.242508		0.236042				0.00915499
1.21		0.338184		0.242768		0.235616				0.00910427
1.21		0.338574		0.242768		0.235616				0.00917884
1.2111		0.338592		0.243027		0.23519				0.00913273
1.2122		0.338208		0.243285		0.234763				0.00901035
1.2133		0.337518		0.243543		0.234337				0.00883127
1.2144		0.336924		0.243801		0.233909				0.00867195
1.2155		0.335874		0.244058		0.233482				0.00843023
1.2166		0.335346		0.244314		0.233054				0.00828676
1.2177		0.33525		0.24457		0.232626				0.00822278
1.2188		0.33492		0.244826		0.232197				0.00811691
1.2199		0.334326		0.245081		0.231769				0.00796462
1.2199		0.333456		0.245081		0.231769				0.00781009
1.221		0.332526		0.245336		0.23134				0.0076021
1.2221		0.33153		0.24559		0.23091				0.00738564
1.2232		0.330876		0.245844		0.230481				0.00723044
1.2243		0.3306		0.246097		0.230051				0.00714071
1.2254		0.331782		0.24635		0.229621				0.00729861
1.2265		0.33366		0.246602		0.22919				0.00757902
1.2276		0.336024		0.246854		0.228759				0.00795123
1.2287		0.33894		0.247106		0.228328				0.00843353
1.2287		0.342534		0.247106		0.228328				0.00910655
1.2298		0.345228		0.247357		0.227897				0.0095788
1.2309		0.347532		0.247607		0.227465				0.00998499
1.232		0.349434		0.247857		0.227034				0.0103179
1.2331		0.350886		0.248107		0.226601				0.0105636
1.2342		0.351534		0.248356		0.226169				0.0106458
1.2353		0.351966		0.248604		0.225737				0.0106837
1.2364		0.352182		0.248852		0.225304				0.010677
1.2375		0.352536		0.2491		0.224871				0.010699
1.2386		0.352944		0.249347		0.224437				0.0107324
1.2386		0.353076		0.249347		0.224437				0.0107597
1.2397		0.351828		0.249594		0.224004				0.0104519
1.2408		0.349608		0.24984		0.22357				0.0099537
1.2419		0.345738		0.250085		0.223136				0.00914941
1.243		0.342822		0.250331		0.222702				0.00855465
1.2441		0.341466		0.250575		0.222267				0.00826111
1.2452		0.342552		0.25082		0.221833				0.00841483
1.2463		0.345018		0.251063		0.221398				0.00882747
1.2474		0.348192		0.251307		0.220963				0.00938676
1.2485		0.351174		0.25155		0.220527				0.00992504
1.2485		0.354438		0.25155		0.220527				0.010586
1.2496		0.357462		0.251792		0.220092				0.0111662
1.2507		0.359688		0.252034		0.219656				0.0115894
1.2518		0.361386		0.252275		0.21922				0.0119052
1.2529		0.362334		0.252516		0.218784				0.01206
1.254		0.362556		0.252756		0.218348				0.0120559
1.2551		0.361836		0.252996		0.217912				0.0118461
1.2562		0.360606		0.253236		0.217475				0.0115284
1.2573		0.358902		0.253475		0.217039				0.0111149
1.2573		0.35667		0.253475		0.217039				0.0106492
1.2584		0.35436		0.253713		0.216602				0.0101298
1.2595		0.352104		0.253951		0.216165				0.00963394
1.2606		0.35049		0.254189		0.215727				0.0092739
1.2617		0.350208		0.254426		0.21529				0.0091742
1.2628		0.350592		0.254663		0.214853				0.00920246
1.2639		0.351564		0.254899		0.214415				0.00934419
1.265		0.353214		0.255134		0.213977				0.00961964
1.2661		0.35457		0.255369		0.213539				0.00984076
1.2672		0.355026		0.255604		0.213101				0.00988473
1.2672		0.355722		0.255604		0.213101				0.0100236
1.2683		0.355722		0.255838		0.212663				0.00997677
1.2694		0.354786		0.256072		0.212225				0.00974448
1.2705		0.353298		0.256305		0.211786				0.00940762
1.2716		0.35133		0.256538		0.211348				0.00898556
1.2727		0.34911		0.25677		0.210909				0.00852667
1.2738		0.347178		0.257002		0.21047				0.00813174
1.2749		0.345822		0.257233		0.210032				0.00784799
1.276		0.344658		0.257464		0.209593				0.00760281
1.2771		0.343974		0.257694		0.209154				0.0074442
1.2771		0.343326		0.257694		0.209154				0.00733281
1.2782		0.342168		0.257924		0.208714				0.00709705
1.2793		0.341148		0.258153		0.208275				0.00688811
1.2804		0.342336		0.258382		0.207836				0.00704824
1.2815		0.344082		0.258611		0.207397				0.00730536
1.2826		0.34659		0.258839		0.206957				0.00770033
1.2837		0.350868		0.259066		0.206518				0.00842762
1.2848		0.355488		0.259293		0.206078				0.00925351
1.2859		0.358488		0.259519		0.205639				0.00979481
1.287		0.361332		0.259745		0.205199				0.0103199
1.287		0.363582		0.259745		0.205199				0.0107821
1.2881		0.36483		0.259971		0.204759				0.0109955
1.2892		0.36582		0.260196		0.204319				0.0111565
1.2903		0.366636		0.26042		0.20388				0.0112818
1.2914		0.367368		0.260644		0.20344				0.01139
1.2925		0.368124		0.260868		0.203				0.0115039
1.2936		0.368994		0.261091		0.20256				0.0116431
1.2947		0.369672		0.261313		0.20212				0.0117416
1.2958		0.370266		0.261536		0.20168				0.0118223
1.2958		0.370662		0.261536		0.20168				0.0119086
1.2969		0.370962		0.261757		0.20124				0.0119257
1.298		0.370962		0.261978		0.2008				0.0118775
1.2991		0.370962		0.262199		0.20036				0.0118294
1.3002		0.37086		0.262419		0.19992				0.0117594
1.3013		0.370656		0.262639		0.19948				0.0116677
1.3024		0.370032		0.262858		0.19904				0.0114863
1.3035		0.36909		0.263077		0.1986				0.0112388
1.3046		0.368112		0.263295		0.19816				0.0109866
1.3057		0.367002		0.263513		0.19772				0.0107101
1.3057		0.365538		0.263513		0.19772				0.0104092
1.3068		0.36438		0.26373		0.19728				0.0101305
1.3079		0.363378		0.263947		0.19684				0.00988661
1.309		0.36237		0.264163		0.1964				0.00964465
1.3101		0.361644		0.264379		0.195961				0.00946055
1.3112		0.361428		0.264594		0.195521				0.00937683
1.3123		0.361236		0.264809		0.195081				0.00929821
1.3134		0.36153		0.265023		0.194641				0.00931358
1.3145		0.361818		0.265237		0.194202				0.00932789
1.3156		0.362778		0.26545		0.193762				0.00947267
1.3156		0.364068		0.26545		0.193762				0.00972544
1.3167		0.364824		0.265663		0.193322				0.00983285
1.3178		0.367956		0.265876		0.192883				0.0104204
1.3189		0.372054		0.266088		0.192444				0.0112289
1.32		0.37638		0.266299		0.192004				0.0121178
1.3211		0.38127		0.26651		0.191565				0.0131699
1.3222		0.387384		0.266721		0.191126				0.0145597
1.3233		0.389664		0.266931		0.190687				0.0150635
1.3244		0.39114		0.26714		0.190248				0.015376
1.3244		0.391926		0.26714		0.190248				0.0155715
1.3255		0.391806		0.267349		0.189809				0.0154895
1.3266		0.391806		0.267558		0.18937				0.0154377
1.3277		0.391926		0.267766		0.188931				0.0154158
1.3288		0.393042		0.267973		0.188493				0.0156422
1.3299		0.394092		0.26818		0.188054				0.0158537
1.331		0.395268		0.268387		0.187616				0.0160988
1.3321		0.396582		0.268593		0.187178				0.0163812
1.3332		0.397938		0.268799		0.186739				0.0166769
1.3343		0.398718		0.269004		0.186301				0.0168257
1.3343		0.399462		0.269004		0.186301				0.0170193
1.3354		0.39996		0.269209		0.185864				0.0170959
1.3365		0.400386		0.269413		0.185426				0.017154
1.3376		0.401328		0.269617		0.184988				0.0173479
1.3387		0.402048		0.26982		0.184551				0.0174843
1.3398		0.4026		0.270023		0.184114				0.0175768
1.3409		0.403434		0.270225		0.183676				0.0177447
1.342		0.40332		0.270427		0.183239				0.0176606
1.3431		0.399738		0.270628		0.182803				0.0166694
1.3442		0.393438		0.270829		0.182366				0.015033
1.3442		0.38736		0.270829		0.182366				0.0135795
1.3453		0.38139		0.271029		0.181929				0.0121795
1.3464		0.377004		0.271229		0.181493				0.0111883
1.3475		0.374676		0.271428		0.181057				0.0106601
1.3486		0.373908		0.271627		0.180621				0.0104613
1.3497		0.37332		0.271826		0.180185				0.0103011
1.3508		0.373368		0.272024		0.17975				0.0102706
1.3519		0.3732		0.272221		0.179314				0.0101967
1.353		0.373266		0.272418		0.178879				0.0101703
1.353		0.3738		0.272418		0.178879				0.0102783
1.3541		0.374316		0.272615		0.178444				0.0103431
1.3552		0.37461		0.272811		0.178009				0.0103631
1.3563		0.374922		0.273006		0.177575				0.0103868
1.3574		0.375138		0.273202		0.17714				0.010391
1.3585		0.37671		0.273396		0.176706				0.0106738
1.3596		0.378336		0.27359		0.176272				0.0109717
1.3607		0.380058		0.273784		0.175839				0.0112942
1.3618		0.381606		0.273977		0.175405				0.011584
1.3629		0.383154		0.27417		0.174972				0.0118775
1.3629		0.382878		0.27417		0.174972				0.0118175
1.364		0.382398		0.274362		0.174539				0.0116718
1.3651		0.381426		0.274554		0.174106				0.0114217
1.3662		0.38043		0.274745		0.173674				0.0111693
1.3673		0.379008		0.274936		0.173241				0.010831
1.3684		0.377538		0.275126		0.172809				0.0104882
1.3695		0.375666		0.275316		0.172378				0.0100701
1.3706		0.374112		0.275505		0.171946				0.00972325
1.3717		0.37275		0.275694		0.171515				0.0094198
1.3728		0.372264		0.275883		0.171084				0.00928934
1.3728		0.372144		0.275883		0.171084				0.00926622
1.3739		0.37299		0.276071		0.170653				0.00939334
1.375		0.374118		0.276258		0.170223				0.00957653
1.3761		0.375306		0.276445		0.169793				0.00977345
1.3772		0.376416		0.276632		0.169363				0.00995689
1.3783		0.377388		0.276818		0.168934				0.0101144
1.3794		0.378336		0.277003		0.168504				0.0102683
1.3805		0.379086		0.277189		0.168075				0.0103831
1.3816		0.379674		0.277373		0.167647				0.0104655
1.3827		0.380124		0.277557		0.167218				0.0105199
1.3827		0.38073		0.277557		0.167218				0.0106446
1.3838		0.381174		0.277741		0.16679				0.0106984
1.3849		0.380244		0.277924		0.166363				0.0104693
1.386		0.381858		0.278107		0.165935				0.0107643
1.3871		0.384162		0.278289		0.165508				0.011209
1.3882		0.386688		0.278471		0.165081				0.0117109
1.3893		0.389352		0.278653		0.164655				0.0122544
1.3904		0.391878		0.278833		0.164229				0.0127791
1.3915		0.394314		0.279014		0.163803				0.0132941
1.3915		0.395922		0.279014		0.163803				0.0136675
1.3926		0.397098		0.279194		0.163378				0.0139014
1.3937		0.397398		0.279373		0.162953				0.0139298
1.3948		0.396648		0.279552		0.162528				0.0137114
1.3959		0.395652		0.279731		0.162104				0.0134377
1.397		0.394524		0.279909		0.16168				0.0131366
1.3981		0.392856		0.280087		0.161256				0.012717
1.3992		0.391314		0.280264		0.160833				0.0123322
1.4003		0.39012		0.28044		0.16041				0.0120296
1.4014		0.388488		0.280617		0.159987				0.0116362
1.4014		0.387108		0.280617		0.159987				0.0113404
1.4025		0.386124		0.280792		0.159565				0.0110948
1.4036		0.385446		0.280968		0.159143				0.0109157
1.4047		0.385374		0.281142		0.158722				0.0108642
1.4058		0.385854		0.281317		0.158301				0.010928
1.4069		0.386502		0.281491		0.15788				0.0110274
1.408		0.388068		0.281664		0.15746				0.0113218
1.4091		0.389772		0.281837		0.15704				0.0116499
1.4102		0.39117		0.28201		0.15662				0.011916
1.4113		0.392076		0.282182		0.156201				0.0120768
1.4113		0.39225		0.282182		0.156201				0.012115
1.4124		0.392034		0.282353		0.155782				0.0120299
1.4135		0.392016		0.282524		0.155364				0.0119884
1.4146		0.392592		0.282695		0.154946				0.0120773
1.4157		0.393474		0.282865		0.154529				0.0122343
1.4168		0.394782		0.283035		0.154112				0.0124874
1.4179		0.39564		0.283204		0.153695				0.0126418
1.419		0.39603		0.283373		0.153279				0.0126916
1.4201		0.395694		0.283542		0.152863				0.0125782
1.4201		0.3954		0.283542		0.152863				0.0125123
1.4212		0.395094		0.283709		0.152448				0.0124065
1.4223		0.39477		0.283877		0.152033				0.0122973
1.4234		0.394446		0.284044		0.151618				0.0121886
1.4245		0.394152		0.284211		0.151204				0.0120871
1.4256		0.393864		0.284377		0.150791				0.0119875
1.4267		0.39363		0.284542		0.150378				0.0119001
1.4278		0.393768		0.284707		0.149965				0.0118942
1.4289		0.394332		0.284872		0.149553				0.0119815
1.43		0.395262		0.285036		0.149141				0.0121497
1.43		0.396246		0.285036		0.149141				0.0123676
1.4311		0.397506		0.2852		0.14873				0.0126126
1.4322		0.398796		0.285364		0.148319				0.0128669
1.4333		0.399636		0.285527		0.147908				0.013021
1.4344		0.400254		0.285689		0.147498				0.0131251
1.4355		0.400758		0.285851		0.147089				0.0132036
1.4366		0.401022		0.286013		0.14668				0.0132272
1.4377		0.401004		0.286174		0.146272				0.013186
1.4388		0.40104		0.286334		0.145864				0.0131574
1.4399		0.401064		0.286495		0.145456				0.0131261
1.4399		0.401064		0.286495		0.145456				0.0131261
1.441		0.400956		0.286654		0.145049				0.0130648
1.4421		0.400668		0.286814		0.144642				0.0129628
1.4432		0.39957		0.286973		0.144236				0.0126782
1.4443		0.39822		0.287131		0.143831				0.0123407
1.4454		0.396792		0.287289		0.143426				0.0119909
1.4465		0.395166		0.287447		0.143021				0.0116035
1.4476		0.393546		0.287604		0.142617				0.0112238
1.4487		0.392574		0.28776		0.142214				0.0109859
1.4487		0.391734		0.28776		0.142214				0.0108105
1.4498		0.39057		0.287917		0.141811				0.0105377
1.4509		0.389286		0.288072		0.141408				0.0102442
1.452		0.388056		0.288228		0.141006				0.00996569
1.4531		0.386802		0.288383		0.140605				0.00968638
1.4542		0.385404		0.288537		0.140204				0.00938321
1.4553		0.38427		0.288691		0.139803				0.00913534
1.4564		0.383346		0.288845		0.139404				0.00893051
1.4575		0.38238		0.288998		0.139004				0.00872025
1.4586		0.381558		0.28915		0.138605				0.00853916
1.4586		0.381012		0.28915		0.138605				0.00843855
1.4597		0.380814		0.289303		0.138207				0.00837433
1.4608		0.381132		0.289454		0.137809				0.00840477
1.4619		0.381378		0.289606		0.137412				0.00842213
1.463		0.381618		0.289757		0.137016				0.00843848
1.4641		0.381924		0.289907		0.13662				0.00846708
1.4652		0.381888		0.290057		0.136224				0.00843287
1.4663		0.381828		0.290207		0.135829				0.00839441
1.4674		0.382158		0.290356		0.135435				0.00842758
1.4685		0.383022		0.290505		0.135041				0.00855941
1.4685		0.384624		0.290505		0.135041				0.0088584
1.4696		0.38667		0.290653		0.134647				0.00921922
1.4707		0.38874		0.290801		0.134255				0.00959202
1.4718		0.391326		0.290949		0.133862				0.0100756
1.4729		0.39375		0.291096		0.133471				0.0105379
1.474		0.39564		0.291242		0.13308				0.0108989
1.4751		0.397926		0.291388		0.132689				0.0113503
1.4762		0.400152		0.291534		0.1323				0.0117978
1.4773		0.401664		0.291679		0.13191				0.0120966
1.4773		0.402888		0.291679		0.13191				0.0123673
1.4784		0.403896		0.291824		0.131522				0.0125601
1.4795		0.404304		0.291969		0.131133				0.0126192
1.4806		0.404436		0.292113		0.130746				0.0126165
1.4817		0.404232		0.292256		0.130359				0.0125385
1.4828		0.403524		0.2924		0.129973				0.0123486
1.4839		0.402648		0.292542		0.129587				0.0121232
1.485		0.401496		0.292685		0.129202				0.0118399
1.4861		0.400374		0.292827		0.128817				0.0115664
1.4872		0.39957		0.292968		0.128433				0.011364
1.4872		0.399192		0.292968		0.128433				0.0112835
1.4883		0.398886		0.293109		0.12805				0.0111887
1.4894		0.398946		0.29325		0.127667				0.0111717
1.4905		0.399054		0.29339		0.127285				0.0111649
1.4916		0.398874		0.29353		0.126903				0.0110974
1.4927		0.39873		0.293669		0.126522				0.0110378
1.4938		0.398484		0.293808		0.126142				0.010957
1.4949		0.397788		0.293947		0.125762				0.010783
1.496		0.396912		0.294085		0.125383				0.0105734
1.4971		0.396744		0.294223		0.125005				0.0105106
1.4971		0.396624		0.294223		0.125005				0.010486
1.4982		0.396828		0.29436		0.124627				0.0104997
1.4993		0.397338		0.294497		0.12425				0.0105763
1.5004		0.397746		0.294633		0.123873				0.0106322
1.5015		0.397536		0.294769		0.123497				0.010561
1.5026		0.397542		0.294905		0.123122				0.0105344
1.5037		0.397446		0.29504		0.122747				0.0104869
1.5048		0.397254		0.295175		0.122373				0.0104201
1.5059		0.397362		0.295309		0.122				0.0104147
1.507		0.397602		0.295443		0.121627				0.0104364
1.507		0.395736		0.295443		0.121627				0.0100586
1.5081		0.395784		0.295577		0.121255				0.0100414
1.5092		0.395856		0.29571		0.120884				0.0100292
1.5103		0.395904		0.295843		0.120513				0.0100122
1.5114		0.39585		0.295975		0.120143				0.00997496
1.5125		0.395922		0.296107		0.119773				0.00996298
1.5136		0.396144		0.296239		0.119404				0.00998105
1.5147		0.396756		0.29637		0.119036				0.0100774
1.5158		0.398034		0.296501		0.118668				0.010309
1.5158		0.399408		0.296501		0.118668				0.0105899
1.5169		0.400626		0.296631		0.118302				0.010815
1.518		0.4017		0.296761		0.117935				0.0110122
1.5191		0.402366		0.29689		0.11757				0.0111251
1.5202		0.402366		0.29702		0.117205				0.0110979
1.5213		0.402366		0.297148		0.116841				0.0110708
1.5224		0.402366		0.297277		0.116477				0.0110438
1.5235		0.402366		0.297405		0.116114				0.0110169
1.5246		0.402252		0.297532		0.115752				0.0109663
1.5257		0.402252		0.297659		0.11539				0.0109396
1.5257		0.402258		0.297659		0.11539				0.0109409
1.5268		0.402258		0.297786		0.115029				0.0109144
1.5279		0.402258		0.297912		0.114669				0.010888
1.529		0.402366		0.298038		0.114309				0.0108843
1.5301		0.402366		0.298164		0.113951				0.0108581
1.5312		0.402162		0.298289		0.113592				0.0107896
1.5323		0.401682		0.298414		0.113235				0.0106643
1.5334		0.40116		0.298538		0.112878				0.0105313
1.5345		0.400806		0.298662		0.112522				0.0104334
1.5356		0.400512		0.298786		0.112166				0.0103483
1.5356		0.400398		0.298786		0.112166				0.0103251
1.5367		0.400842		0.298909		0.111812				0.0103904
1.5378		0.401352		0.299032		0.111457				0.0104695
1.5389		0.401754		0.299154		0.111104				0.0105268
1.54		0.402066		0.299276		0.110751				0.0105658
1.5411		0.402366		0.299398		0.110399				0.0106025
1.5422		0.402366		0.299519		0.110048				0.0105775
1.5433		0.402366		0.29964		0.109697				0.0105527
1.5444		0.402366		0.29976		0.109347				0.0105279
1.5444		0.402366		0.29976		0.109347				0.0105279
1.5455		0.4023		0.29988		0.108998				0.0104898
1.5466		0.402234		0.3		0.108649				0.0104518
1.5477		0.402174		0.300119		0.108302				0.0104152
1.5488		0.40218		0.300238		0.107954				0.0103921
1.5499		0.40182		0.300357		0.107608				0.0102948
1.551		0.401238		0.300475		0.107262				0.0101532
1.5521		0.400566		0.300593		0.106917				0.00999464
1.5532		0.399804		0.30071		0.106573				0.00981958
1.5543		0.398898		0.300827		0.106229				0.00961787
1.5543		0.398508		0.300827		0.106229				0.00954153
1.5554		0.398448		0.300944		0.105886				0.00950704
1.5565		0.398502		0.30106		0.105544				0.0094949
1.5576		0.398658		0.301176		0.105203				0.00950272
1.5587		0.399066		0.301292		0.104862				0.00955982
1.5598		0.399306		0.301407		0.104522				0.00958425
1.5609		0.399486		0.301522		0.104182				0.00959702
1.562		0.399654		0.301636		0.103844				0.00960752
1.5631		0.39987		0.30175		0.103506				0.00962752
1.5642		0.39993		0.301864		0.103169				0.00961699
1.5642		0.400104		0.301864		0.103169				0.00965115
1.5653		0.400314		0.301977		0.102832				0.00967016
1.5664		0.40062		0.30209		0.102496				0.00970817
1.5675		0.40107		0.302203		0.102161				0.00977478
1.5686		0.401514		0.302315		0.101827				0.0098405
1.5697		0.401862		0.302427		0.101493				0.00988741
1.5708		0.402162		0.302538		0.10116				0.00992494
1.5719		0.402366		0.302649		0.100828				0.00994346
1.573		0.402366		0.30276		0.100497				0.00992139
1.573		0.402048		0.30276		0.100497				0.00985814
1.5741		0.401508		0.30287		0.100166				0.00972942
1.5752		0.40089		0.30298		0.099836				0.00958633
1.5763		0.400068		0.30309		0.0995067				0.00940476
1.5774		0.399312		0.303199		0.0991782				0.00923769
1.5785		0.399126		0.303308		0.0988504				0.00918108
1.5796		0.399138		0.303417		0.0985233				0.00916259
1.5807		0.39915		0.303525		0.0981969				0.00914418
1.5818		0.399612		0.303633		0.0978713				0.00921204
1.5829		0.400146		0.30374		0.0975464				0.0092941
1.5829		0.400602		0.30374		0.0975464				0.00938223
1.584		0.401118		0.303847		0.0972222				0.0094616
1.5851		0.401736		0.303954		0.0968988				0.00956132
1.5862		0.402126		0.30406		0.0965761				0.00961686
1.5873		0.402366		0.304166		0.0962541				0.00964315
1.5884		0.402366		0.304272		0.0959329				0.0096224
1.5895		0.402366		0.304378		0.0956124				0.00960174
1.5906		0.402366		0.304483		0.0952926				0.00958118
1.5917		0.402366		0.304587		0.0949736				0.0095607
1.5928		0.402366		0.304691		0.0946553				0.00954032
1.5928		0.402252		0.304691		0.0946553				0.00951806
1.5939		0.402246		0.304795		0.0943377				0.00949662
1.595		0.402246		0.304899		0.0940209				0.00947644
1.5961		0.40224		0.305002		0.0937048				0.00945518
1.5972		0.401988		0.305105		0.0933894				0.00938629
1.5983		0.401586		0.305208		0.0930748				0.00928878
1.5994		0.400776		0.30531		0.092761				0.00911377
1.6005		0.400062		0.305412		0.0924478				0.00895867
1.6016		0.399894		0.305513		0.0921355				0.00890772
1.6027		0.399732		0.305614		0.0918238				0.00885811
1.6027		0.399444		0.305614		0.0918238				0.00880398
1.6038		0.399582		0.305715		0.0915129				0.00881096
1.6049		0.400008		0.305816		0.0912027				0.00887217
1.606		0.400164		0.305916		0.0908933				0.00888269
1.6071		0.400398		0.306016		0.0905846				0.00890801
1.6082		0.401022		0.306115		0.0902767				0.00900729
1.6093		0.401688		0.306214		0.0899695				0.00911521
1.6104		0.401952		0.306313		0.089663				0.00914679
1.6115		0.401988		0.306412		0.0893573				0.00913484
1.6115		0.402192		0.306412		0.0893573				0.00917388
1.6126		0.402036		0.30651		0.0890524				0.00912526
1.6137		0.40149		0.306608		0.0887481				0.00900268
1.6148		0.400896		0.306705		0.0884447				0.00887194
1.6159		0.400224		0.306802		0.0881419				0.00872765
1.617		0.399318		0.306899		0.0878399				0.00854129
1.6181		0.398574		0.306995		0.0875387				0.00838664
1.6192		0.398052		0.307092		0.0872382				0.00827381
1.6203		0.39753		0.307187		0.0869384				0.0081618
1.6214		0.397086		0.307283		0.0866394				0.00806462
1.6214		0.396786		0.307283		0.0866394				0.00801083
1.6225		0.396558		0.307378		0.0863411				0.00795309
1.6236		0.396318		0.307473		0.0860436				0.00789348
1.6247		0.396258		0.307567		0.0857468				0.00786606
1.6258		0.396192		0.307661		0.0854508				0.00783767
1.6269		0.396216		0.307755		0.0851555				0.00782531
1.628		0.395628		0.307849		0.0848609				0.00770521
1.6291		0.394968		0.307942		0.0845671				0.00757354
1.6302		0.394248		0.308035		0.0842741				0.00743272
1.6313		0.39321		0.308127		0.0839818				0.00723907
1.6313		0.392082		0.308127		0.0839818				0.00704839
1.6324		0.392088		0.30822		0.0836902				0.00703392
1.6335		0.392052		0.308311		0.0833994				0.00701249
1.6346		0.392154		0.308403		0.0831093				0.00701423
1.6357		0.392694		0.308494		0.08282				0.0070896
1.6368		0.39357		0.308585		0.0825314				0.00722242
1.6379		0.393918		0.308676		0.0822436				0.00726623
1.639		0.393846		0.308766		0.0819565				0.00723858
1.6401		0.393504		0.308856		0.0816701				0.00716526
1.6401		0.393522		0.308856		0.0816701				0.00716831
1.6412		0.393558		0.308946		0.0813845				0.00715922
1.6423		0.393876		0.309035		0.0810997				0.00719797
1.6434		0.39531		0.309124		0.0808155				0.00742799
1.6445		0.397152		0.309213		0.0805322				0.00773327
1.6456		0.398766		0.309301		0.0802495				0.00800392
1.6467		0.400248		0.30939		0.0799676				0.00825526
1.6478		0.400992		0.309477		0.0796865				0.00837494
1.6489		0.401112		0.309565		0.0794061				0.00838089
1.65		0.401358		0.309652		0.0791264				0.00840999
1.65		0.401478		0.309652		0.0791264				0.00843201
1.6511		0.401478		0.309739		0.0788475				0.00841606
1.6522		0.401856		0.309825		0.0785694				0.00846962
1.6533		0.402366		0.309912		0.0782919				0.00854779
1.6544		0.402366		0.309998		0.0780152				0.0085319
1.6555		0.402366		0.310083		0.0777393				0.00851608
1.6566		0.402366		0.310169		0.0774641				0.00850033
1.6577		0.402366		0.310254		0.0771896				0.00848466
1.6588		0.402366		0.310339		0.0769159				0.00846905
1.6599		0.402366		0.310423		0.0766429				0.00845351
1.6599		0.402366		0.310423		0.0766429				0.00845351
1.661		0.402366		0.310507		0.0763707				0.00843804
1.6621		0.402366		0.310591		0.0760992				0.00842264
1.6632		0.402366		0.310675		0.0758284				0.00840731
1.6643		0.402366		0.310758		0.0755584				0.00839205
1.6654		0.402366		0.310841		0.0752891				0.00837686
1.6665		0.402366		0.310924		0.0750205				0.00836173
1.6676		0.402366		0.311006		0.0747527				0.00834667
1.6687		0.402366		0.311088		0.0744857				0.00833168
1.6687		0.402366		0.311088		0.0744857				0.00833168
1.6698		0.402366		0.31117		0.0742193				0.00831676
1.6709		0.402366		0.311251		0.0739537				0.0083019
1.672		0.402366		0.311332		0.0736888				0.00828711
1.6731		0.402366		0.311413		0.0734247				0.00827238
1.6742		0.402252		0.311494		0.0731613				0.00823702
1.6753		0.402144		0.311574		0.0728986				0.00820287
1.6764		0.401916		0.311654		0.0726367				0.00814716
1.6775		0.40146		0.311734		0.0723755				0.00805073
1.6786		0.400878		0.311814		0.0721151				0.00793247
1.6786		0.400164		0.311814		0.0721151				0.0078058
1.6797		0.3993		0.311893		0.0718553				0.00764002
1.6808		0.398256		0.311972		0.0715963				0.00744499
1.6819		0.39591		0.31205		0.071338				0.00703245
1.683		0.392952		0.312129		0.0710805				0.00653242
1.6841		0.389406		0.312207		0.0708237				0.00595974
1.6852		0.385212		0.312284		0.0705676				0.00531843
1.6863		0.380238		0.312362		0.0703122				0.00460716
1.6874		0.37647		0.312439		0.0700576				0.00409996
1.6885		0.373434		0.312516		0.0698037				0.003711
1.6885		0.371352		0.312516		0.0698037				0.00346167
1.6896		0.370116		0.312593		0.0695505				0.00330893
1.6907		0.370044		0.312669		0.0692981				0.00329189
1.6918		0.370524		0.312745		0.0690464				0.0033384
1.6929		0.370632		0.312821		0.0687954				0.00334212
1.694		0.371826		0.312896		0.0685451				0.00347269
1.6951		0.37377		0.312972		0.0682955				0.00369643
1.6962		0.377256		0.313047		0.0680467				0.00412283
1.6973		0.380676		0.313121		0.0677986				0.00456362
1.6973		0.384486		0.313121		0.0677986				0.0050929
1.6984		0.387384		0.313196		0.0675512				0.00550388
1.6995		0.390312		0.31327		0.0673045				0.00593546
1.7006		0.391752		0.313344		0.0670586				0.00614782
1.7017		0.392838		0.313418		0.0668133				0.0063076
1.7028		0.393954		0.313491		0.0665688				0.0064743
1.7039		0.394872		0.313564		0.066325				0.00661098
1.705		0.395412		0.313637		0.0660819				0.00668717
1.7061		0.395808		0.313709		0.0658396				0.00674018
1.7072		0.39603		0.313782		0.0655979				0.00676478
1.7072		0.396594		0.313782		0.0655979				0.00685788
1.7083		0.396726		0.313854		0.065357				0.00686781
1.7094		0.396678		0.313925		0.0651168				0.00684798
1.7105		0.396546		0.313997		0.0648772				0.00681434
1.7116		0.396438		0.314068		0.0646384				0.00678478
1.7127		0.39606		0.314139		0.0644003				0.00671102
1.7138		0.395598		0.31421		0.064163				0.00662402
1.7149		0.39522		0.31428		0.0639263				0.00655123
1.716		0.394806		0.314351		0.0636903				0.00647308
1.7171		0.39438		0.31442		0.063455				0.00639353
1.7171		0.394434		0.31442		0.063455				0.00640216
1.7182		0.394746		0.31449		0.0632205				0.006441
1.7193		0.39519		0.31456		0.0629866				0.00650127
1.7204		0.395796		0.314629		0.0627535				0.00658813
1.7215		0.397368		0.314698		0.062521				0.00683439
1.7226		0.398592		0.314766		0.0622893				0.00702675
1.7237		0.399828		0.314835		0.0620583				0.00722387
1.7248		0.400662		0.314903		0.0618279				0.00735464
1.7259		0.401364		0.314971		0.0615983				0.00746381
1.727		0.401082		0.315038		0.0613693				0.00740352
1.727		0.40056		0.315038		0.0613693				0.00731396
1.7281		0.39987		0.315106		0.0611411				0.00718499
1.7292		0.399804		0.315173		0.0609135				0.00716244
1.7303		0.400116		0.31524		0.0606867				0.00720399
1.7314		0.400662		0.315306		0.0604605				0.00728559
1.7325		0.401436		0.315373		0.060235				0.00740689
1.7336		0.402228		0.315439		0.0600103				0.00753236
1.7347		0.402768		0.315505		0.0597862				0.00761488
1.7358		0.403074		0.31557		0.0595628				0.00765688
1.7358		0.40323		0.31557		0.0595628				0.00768421
1.7369		0.40308		0.315636		0.0593401				0.00764649
1.738		0.402792		0.315701		0.059118				0.00758485
1.7391		0.40236		0.315766		0.0588967				0.00749855
1.7402		0.401874		0.315831		0.0586761				0.00740348
1.7413		0.401394		0.315895		0.0584561				0.00731009
1.7424		0.401478		0.315959		0.0582368				0.00731348
1.7435		0.401634		0.316023		0.0580182				0.00732924
1.7446		0.40122		0.316087		0.0578003				0.00724767
1.7457		0.400614		0.31615		0.0575831				0.00713413
1.7457		0.399966		0.31615		0.0575831				0.00702509
1.7468		0.399102		0.316213		0.0573665				0.00687052
1.7479		0.39822		0.316276		0.0571507				0.00671475
1.749		0.397788		0.316339		0.0569355				0.00663391
1.7501		0.397536		0.316402		0.056721				0.00658278
1.7512		0.397452		0.316464		0.0565071				0.00655906
1.7523		0.397632		0.316526		0.0562939				0.00657819
1.7534		0.397956		0.316588		0.0560814				0.00662079
1.7545		0.398088		0.316649		0.0558696				0.00663225
1.7556		0.398394		0.316711		0.0556585				0.00667216
1.7556		0.398802		0.316711		0.0556585				0.00673898
1.7567		0.399114		0.316772		0.055448				0.00678024
1.7578		0.399462		0.316833		0.0552382				0.0068276
1.7589		0.400098		0.316893		0.055029				0.00692302
1.76		0.400788		0.316954		0.0548205				0.00702818
1.7611		0.401496		0.317014		0.0546127				0.00713722
1.7622		0.402024		0.317074		0.0544055				0.00721652
1.7633		0.402564		0.317134		0.054199				0.00729835
1.7644		0.40299		0.317193		0.0539932				0.0073611
1.7644		0.403086		0.317193		0.0539932				0.00737758
1.7655		0.402912		0.317252		0.053788				0.00733756
1.7666		0.402768		0.317311		0.0535835				0.00730282
1.7677		0.402528		0.31737		0.0533797				0.00725183
1.7688		0.402264		0.317429		0.0531765				0.00719699
1.7699		0.402228		0.317487		0.0529739				0.00718099
1.771		0.40227		0.317545		0.052772				0.00717825
1.7721		0.402342		0.317603		0.0525708				0.00718063
1.7732		0.402474		0.317661		0.0523702				0.00719323
1.7743		0.402654		0.317719		0.0521703				0.00721402
1.7743		0.402774		0.317719		0.0521703				0.00723442
1.7754		0.402858		0.317776		0.051971				0.00723897
1.7765		0.402792		0.317833		0.0517724				0.00721804
1.7776		0.402558		0.31789		0.0515744				0.00716871
1.7787		0.402282		0.317946		0.051377				0.00711249
1.7798		0.401982		0.318003		0.0511803				0.0070525
1.7809		0.401652		0.318059		0.0509843				0.00698779
1.782		0.401484		0.318115		0.0507888				0.00695039
1.7831		0.401454		0.318171		0.0505941				0.0069361
1.7842		0.401466		0.318226		0.0503999				0.00692885
1.7842		0.401358		0.318226		0.0503999				0.00691088
1.7853		0.401058		0.318282		0.0502064				0.00685193
1.7864		0.40062		0.318337		0.0500136				0.00677053
1.7875		0.400044		0.318392		0.0498213				0.00666711
1.7886		0.399252		0.318446		0.0496298				0.00652955
1.7897		0.398532		0.318501		0.0494388				0.00640499
1.7908		0.398148		0.318555		0.0492485				0.00633503
1.7919		0.39798		0.318609		0.0490588				0.00629973
1.793		0.397962		0.318663		0.0488697				0.00628832
1.793		0.398178		0.318663		0.0488697				0.00632263
1.7941		0.398304		0.318717		0.0486812				0.00633414
1.7952		0.39867		0.31877		0.0484934				0.00638399
1.7963		0.399108		0.318823		0.0483062				0.00644562
1.7974		0.39969		0.318876		0.0481197				0.00653084
1.7985		0.40047		0.318929		0.0479337				0.00664889
1.7996		0.401496		0.318982		0.0477484				0.00680858
1.8007		0.402156		0.319034		0.0475637				0.00690922
1.8018		0.402564		0.319087		0.0473796				0.00696849
1.8029		0.40281		0.319139		0.0471961				0.00700092
1.8029		0.40275		0.319139		0.0471961				0.00699088
1.804		0.402744		0.31919		0.0470133				0.00698121
1.8051		0.402852		0.319242		0.0468311				0.00699064
1.8062		0.402876		0.319293		0.0466494				0.00698606
1.8073		0.402618		0.319345		0.0464684				0.00693446
1.8084		0.402504		0.319396		0.046288				0.00690701
1.8095		0.402282		0.319446		0.0461082				0.00686173
1.8106		0.402018		0.319497		0.045929				0.00680971
1.8117		0.40194		0.319547		0.0457504				0.00678853
1.8128		0.402126		0.319598		0.0455725				0.00681092
1.8128		0.402354		0.319598		0.0455725				0.00684861
1.8139		0.402576		0.319648		0.0453951				0.0068771
1.815		0.40284		0.319698		0.0452183				0.00691267
1.8161		0.403056		0.319747		0.0450422				0.00694036
1.8172		0.40323		0.319797		0.0448666				0.00696112
1.8183		0.40323		0.319846		0.0446916				0.00695291
1.8194		0.403146		0.319895		0.0445172				0.00693073
1.8205		0.403104		0.319944		0.0443435				0.00691561
1.8216		0.403062		0.319993		0.0441703				0.00690054
1.8227		0.402984		0.320041		0.0439977				0.00687954
1.8227		0.402864		0.320041		0.0439977				0.00685965
1.8238		0.402828		0.320089		0.0438257				0.00684569
1.8249		0.402708		0.320137		0.0436543				0.0068179
1.826		0.402594		0.320185		0.0434835				0.00679118
1.8271		0.402606		0.320233		0.0433132				0.00678529
1.8282		0.402726		0.320281		0.0431436				0.00679723
1.8293		0.402846		0.320328		0.0429745				0.00680922
1.8304		0.403002		0.320375		0.042806				0.00682719
1.8315		0.403068		0.320422		0.0426381				0.00683033
1.8315		0.402966		0.320422		0.0426381				0.00681348
1.8326		0.402696		0.320469		0.0424708				0.00676128
1.8337		0.402372		0.320516		0.0423041				0.00670047
1.8348		0.402		0.320562		0.0421379				0.00663214
1.8359		0.401658		0.320608		0.0419723				0.00656905
1.837		0.401346		0.320654		0.0418073				0.00651113
1.8381		0.401064		0.3207		0.0416429				0.00645832
1.8392		0.400818		0.320746		0.041479				0.00641152
1.8403		0.400542		0.320792		0.0413157				0.00636013
1.8414		0.400242		0.320837		0.041153				0.00630517
1.8414		0.399912		0.320837		0.041153				0.00625287
1.8425		0.399606		0.320882		0.0409908				0.00619745
1.8436		0.399282		0.320927		0.0408292				0.00613949
1.8447		0.398898		0.320972		0.0406682				0.00607247
1.8458		0.398616		0.321017		0.0405077				0.00602167
1.8469		0.398586		0.321061		0.0403478				0.00601012
1.848		0.398448		0.321105		0.0401885				0.00598189
1.8491		0.398178		0.321149		0.0400297				0.0059334
1.8502		0.39804		0.321193		0.0398715				0.0059054
1.8513		0.39768		0.321237		0.0397138				0.00584351
1.8513		0.396504		0.321237		0.0397138				0.00566509
1.8524		0.395202		0.321281		0.0395567				0.00546435
1.8535		0.393936		0.321324		0.0394001				0.00527247
1.8546		0.392754		0.321367		0.0392441				0.00509604
1.8557		0.391692		0.321411		0.0390887				0.00493948
1.8568		0.391338		0.321453		0.0389337				0.00488385
1.8579		0.391242		0.321496		0.0387794				0.00486448
1.859		0.391062		0.321539		0.0386256				0.00483348
1.8601		0.391014		0.321581		0.0384723				0.00482092
1.8601		0.391092		0.321581		0.0384723				0.00483176
1.8612		0.391284		0.321623		0.0383196				0.0048526
1.8623		0.391932		0.321665		0.0381674				0.00493738
1.8634		0.393024		0.321707		0.0380158				0.00508606
1.8645		0.394098		0.321749		0.0378647				0.00523436
1.8656		0.3951		0.321791		0.0377141				0.00537426
1.8667		0.395958		0.321832		0.0375641				0.00549465
1.8678		0.396666		0.321873		0.0374146				0.00559395
1.8689		0.397218		0.321914		0.0372656				0.00567063
1.87		0.397776		0.321955		0.0371172				0.00574878
1.87		0.398622		0.321955		0.0371172				0.00587778
1.8711		0.399738		0.321996		0.0369693				0.00604381
1.8722		0.400542		0.322037		0.0368219				0.00616309
1.8733		0.400926		0.322077		0.0366751				0.00621716
1.8744		0.400932		0.322117		0.0365288				0.00621175
1.8755		0.40044		0.322157		0.036383				0.00612816
1.8766		0.399624		0.322197		0.0362377				0.00599488
1.8777		0.399288		0.322237		0.036093				0.00593683
1.8788		0.399966		0.322277		0.0359488				0.00603562
1.8799		0.400788		0.322316		0.0358051				0.00615782
1.8799		0.40161		0.322316		0.0358051				0.0062875
1.881		0.402378		0.322356		0.0356619				0.00640359
1.8821		0.40311		0.322395		0.0355192				0.00651496
1.8832		0.403116		0.322434		0.0353771				0.00650964
1.8843		0.403116		0.322473		0.0352354				0.00650337
1.8854		0.40323		0.322511		0.0350943				0.00651552
1.8865		0.40323		0.32255		0.0349537				0.00650931
1.8876		0.40323		0.322588		0.0348136				0.00650312
1.8887		0.40323		0.322626		0.034674				0.00649695
1.8887		0.40323		0.322626		0.034674				0.00649695
1.8898		0.40323		0.322664		0.0345349				0.00649082
1.8909		0.40323		0.322702		0.0343963				0.00648471
1.892		0.40323		0.32274		0.0342583				0.00647863
1.8931		0.40323		0.322778		0.0341207				0.00647258
1.8942		0.40323		0.322815		0.0339836				0.00646655
1.8953		0.40323		0.322852		0.033847				0.00646055
1.8964		0.40323		0.32289		0.033711				0.00645458
1.8975		0.40323		0.322927		0.0335754				0.00644864
1.8986		0.40323		0.322963		0.0334403				0.00644272
1.8986		0.40323		0.322963		0.0334403				0.00644272
1.8997		0.40323		0.323		0.0333057				0.00643683
1.9008		0.40323		0.323037		0.0331716				0.00643096
1.9019		0.403176		0.323073		0.033038				0.00641647
1.903		0.403176		0.323109		0.0329049				0.00641066
1.9041		0.403176		0.323146		0.0327723				0.00640488
1.9052		0.403176		0.323182		0.0326401				0.00639912
1.9063		0.403176		0.323217		0.0325085				0.00639339
1.9074		0.40323		0.323253		0.0323773				0.00639632
1.9085		0.402366		0.323289		0.0322466				0.00625324
1.9085		0.402366		0.323289		0.0322466				0.00625324
1.9096		0.402366		0.323324		0.0321164				0.00624764
1.9107		0.402366		0.323359		0.0319867				0.00624207
1.9118		0.402366		0.323394		0.0318574				0.00623652
1.9129		0.402366		0.323429		0.0317286				0.006231
1.914		0.402366		0.323464		0.0316004				0.0062255
1.9151		0.402366		0.323499		0.0314725				0.00622003
1.9162		0.402366		0.323533		0.0313452				0.00621458
1.9173		0.402366		0.323568		0.0312183				0.00620916
1.9173		0.402366		0.323568		0.0312183				0.00620916
1.9184		0.402366		0.323602		0.0310919				0.00620376
1.9195		0.40323		0.323636		0.030966				0.00633517
1.9206		0.40323		0.32367		0.0308405				0.00632976
1.9217		0.40323		0.323704		0.0307155				0.00632438
1.9228		0.40323		0.323738		0.030591				0.00631902
1.9239		0.40323		0.323771		0.0304669				0.00631368
1.925		0.40323		0.323805		0.0303433				0.00630836
1.9261		0.40323		0.323838		0.0302201				0.00630307
1.9272		0.40323		0.323871		0.0300974				0.00629781
1.9272		0.40323		0.323871		0.0300974				0.00629781
1.9283		0.40323		0.323904		0.0299752				0.00629257
1.9294		0.40323		0.323937		0.0298534				0.00628735
1.9305		0.40323		0.32397		0.0297321				0.00628215
1.9316		0.40323		0.324003		0.0296112				0.00627698
1.9327		0.40323		0.324035		0.0294908				0.00627183
1.9338		0.40323		0.324068		0.0293708				0.0062667
1.9349		0.40323		0.3241		0.0292513				0.0062616
1.936		0.40323		0.324132		0.0291322				0.00625652
1.9371		0.40323		0.324164		0.0290136				0.00625146
1.9371		0.40323		0.324164		0.0290136				0.00625146
1.9382		0.40323		0.324196		0.0288954				0.00624642
1.9393		0.40323		0.324227		0.0287777				0.00624141
1.9404		0.40323		0.324259		0.0286604				0.00623642
1.9415		0.40323		0.32429		0.0285436				0.00623145
1.9426		0.40323		0.324322		0.0284272				0.0062265
1.9437		0.40323		0.324353		0.0283112				0.00622158
1.9448		0.40323		0.324384		0.0281957				0.00621668
1.9459		0.40323		0.324415		0.0280806				0.0062118
1.947		0.402564		0.324446		0.0279659				0.00610244
1.947		0.401418		0.324446		0.0279659				0.00592471
1.9481		0.400398		0.324477		0.0278517				0.00576407
1.9492		0.399636		0.324507		0.0277379				0.00564435
1.9503		0.399108		0.324538		0.0276245				0.00556075
1.9514		0.39909		0.324568		0.0275116				0.00555354
1.9525		0.39927		0.324598		0.027399				0.00557589
1.9536		0.399246		0.324628		0.027287				0.00556782
1.9547		0.396		0.324658		0.0271753				0.00508966
1.9558		0.395574		0.324688		0.0270641				0.00502483
1.9558		0.39525		0.324688		0.0270641				0.004979
1.9569		0.394854		0.324718		0.0269532				0.0049191
1.958		0.395088		0.324747		0.0268429				0.00494782
1.9591		0.395532		0.324777		0.0267329				0.00500631
1.9602		0.396144		0.324806		0.0266233				0.0050891
1.9613		0.396528		0.324835		0.0265142				0.00513984
1.9624		0.396996		0.324864		0.0264055				0.00520297
1.9635		0.397176		0.324893		0.0262972				0.00522477
[truncated: 3,069 more rows]
